# Supplementary material for: Experimental validation of otolith-based age and growth reconstructions across multiple life stages of a critically endangered estuarine fish
Source: PeerJ. 2021 Nov 17;9:e12280. doi: 10.7717/peerj.12280 (PMC8605759; doi:10.7717/peerj.12280)
Supplement: Supplemental Information 4 — Raw data on fish size, otolith size, and individual age transects are provided. [file peerj-09-12280-s004.xlsx]

## Sheet: metadata
Data herein were generated by Levi Lewis and Wilson Xieu to examine the periodicity of increments in otoliths and otolith-somatic size relationship for Delta smelt. These are the raw data utilized in the manuscript Experimental validation of otolith-based size and age reconstructions across multiple life stages of a critically endangered estuarine fish.
Column	Description
fishid	ID assigned to the corresponding fish
otoid	ID assigned to the corresponding otolith image with otolith side incorporated
mag	magnification
imageid	name of image file
imageid2	otolith id combined with magnification
obs	observer
rep	read replicate
profileid	identification code for individual growth profiles
annal_date	analysis date
scope	ID of microscope used to image the otolith
section	method of mounting the otolith (sagittal, cross section/transverse, frontal)
count	count of increments (age reading of fish)
radius	otolith radius in microns obtained from sum of increment widths
project	project
spp	species
survey	survey
hatch_d	hatch date
sacrifice_d	sacrifice date
age	known age (days post hatch)
pres	preservation type
diss_by	dissected by
diss_date	dissection date
sl	hand measured standard length (etoh for larvae, frozen for adults)
fl	hand measured fork length (etoh for larvae, frozen for adults)
tl	hand measured total length (etoh for larvae, frozen for adults)
sl_d2	digital standard length measured by Feng Zhao
tl_d2	digital total length measured by Feng Zhao
slfc	standard length converted from etoh or frozen to fresh values using linear model
slfc3	standard length converted from etoh using mean % difference
well	well position in tray
Whole.Fish.Photo.	was the fish photographed (yes/no)
Section	method of mounting the otolith (sagittal, cross section/transverse, frontal)
side	otolith side (L-left, R-right, A:D-side unknown for smallest larvae)
status	status of the otolith (mounted, broken, lost, other)
dv	dorsal to ventral otolith measurement in microns
rp	rostrum to postrostrum otolith measurements in microns
oto_no	assigned otolith number
core_q	core quality 0-3 (0=blown,3=best for confident age reading)
edge_q	edge quality 0-3 (0=blown,3=best for confident age reading)
n_zeros	number of zeros in core quality and edge quality columns
select	if n_zeros=0, then outputs "1" to select otolith for analyses
error	error in days from known age
perror	percent error from known age
aperror	absolute percent error from known age
Worksheet: increment profiles	Increment number & profileid (see above) provided; data are increment widths (in microns)

## Sheet: otolith_validation_data
	fishid	otoid	mag	imageid	imageid2	obs	rep	profileid	annal_date	scope	section	count	radius	project	spp	survey	hatch_d	sacrifice_d	age	pres	diss_by	diss_date	sl	fl	tl	sl_d2	tl_d2	slfc	slfc3	well	Whole.Fish.Photo.	Section	side	status	dv	rp	oto_no	core_q	edge_q	n_zeros	select	error	perror	aperror
1	20171216_1	20171216_1A	100x	20171216_1A	20171216_1A_100x	WX	1	20171216_1A_100x_WX1	2020-01-06	7020	sagittal	2	9.915	dsm_val	DELSME	FCCL	2017-12-16	2017-12-16	0	ETOH	WX	2019-11-20	NA	NA	6	5.305	5.416	NA	5.57025	Mounted	Yes	sagittal	A	Mounted	19.958	18.8087	1	2	2	0	1	2	Inf	Inf
2	20171216_3	20171216_3A	100x	20171216_3A	20171216_3A_100x	WX	1	20171216_3A_100x_WX1	2020-01-06	7020	sagittal	2	12.106	dsm_val	DELSME	FCCL	2017-12-16	2017-12-16	0	ETOH	WX	2019-11-20	NA	NA	5	4.937	#N/A	NA	5.18385	Mounted	Yes	sagittal	A	Mounted	23.6243	21.8103	9	3	3	0	1	2	Inf	Inf
3	20171216_3	20171216_3B	100x	20171216_3B	20171216_3B_100x	WX	1	20171216_3B_100x_WX1	2020-01-06	7020	sagittal	2	10.658	dsm_val	DELSME	FCCL	2017-12-16	2017-12-16	0	ETOH	WX	2019-11-20	NA	NA	5	4.937	#N/A	NA	5.18385	Mounted	Yes	sagittal	B	Mounted	24.212	21.109	10	3	3	0	1	2	Inf	Inf
4	20171216_4	20171216_4A	100x	20171216_4A	20171216_4A_100x	WX	1	20171216_4A_100x_WX1	2020-01-06	7020	sagittal	2	10.291	dsm_val	DELSME	FCCL	2017-12-16	2017-12-16	0	ETOH	WX	2019-11-20	NA	NA	5	5.192	5.361	NA	5.4516	Mounted	Yes	sagittal	A	Mounted	20.8877	17.542	13	3	3	0	1	2	Inf	Inf
5	20171216_4	20171216_4B	100x	20171216_4B	20171216_4B_100x	WX	1	20171216_4B_100x_WX1	2020-01-06	7020	sagittal	2	10.289	dsm_val	DELSME	FCCL	2017-12-16	2017-12-16	0	ETOH	WX	2019-11-20	NA	NA	5	5.192	5.361	NA	5.4516	Mounted	Yes	sagittal	B	Mounted	19.373	18.9343	14	3	3	0	1	2	Inf	Inf
6	20171216_4	20171216_4C	100x	20171216_4C	20171216_4C_100x	WX	1	20171216_4C_100x_WX1	2020-01-06	7020	sagittal	2	9.643	dsm_val	DELSME	FCCL	2017-12-16	2017-12-16	0	ETOH	WX	2019-11-20	NA	NA	5	5.192	5.361	NA	5.4516	Mounted	Yes	sagittal	C	#N/A	18.796	18.037	15	3	3	0	1	2	Inf	Inf
7	20171216_5	20171216_5A	100x	20171216_5A	20171216_5A_100x	WX	1	20171216_5A_100x_WX1	2020-01-06	7020	sagittal	2	10.895	dsm_val	DELSME	FCCL	2017-12-16	2017-12-16	0	ETOH	WX	2019-11-20	NA	NA	5	5.324	5.458	NA	5.5902	Lost	Yes	sagittal	A	Mounted	20.6067	20.5287	17	3	3	0	1	2	Inf	Inf
8	20171216_6	20171216_6A	100x	20171216_6A	20171216_6A_100x	WX	1	20171216_6A_100x_WX1	2020-01-06	7020	sagittal	2	10.639	dsm_val	DELSME	FCCL	2017-12-16	2017-12-16	0	ETOH	FZ	2019-11-20	NA	NA	6	5.386	5.466	NA	5.6553	Mounted	Yes	sagittal	A	Mounted	21.0433	19.2297	21	2	2	0	1	2	Inf	Inf
9	20171216_7	20171216_7A	100x	20171216_7A	20171216_7A_100x	WX	1	20171216_7A_100x_WX1	2020-01-06	7020	sagittal	2	10.16	dsm_val	DELSME	FCCL	2017-12-16	2017-12-16	0	ETOH	FZ	2019-11-20	NA	NA	6	5.323	5.409	NA	5.58915	Mounted	Yes	sagittal	A	Mounted	19.526	19.128	25	2	2	0	1	2	Inf	Inf
10	20171216_7	20171216_7B	100x	20171216_7B	20171216_7B_100x	WX	1	20171216_7B_100x_WX1	2020-01-06	7020	sagittal	2	10.651	dsm_val	DELSME	FCCL	2017-12-16	2017-12-16	0	ETOH	FZ	2019-11-20	NA	NA	6	5.323	5.409	NA	5.58915	Mounted	Yes	sagittal	B	Mounted	20.5673	18.7383	26	2	2	0	1	2	Inf	Inf
11	20171216_8	20171216_8A	100x	20171216_8A	20171216_8A_100x	WX	1	20171216_8A_100x_WX1	2020-01-06	7020	sagittal	3	11.181	dsm_val	DELSME	FCCL	2017-12-16	2017-12-16	0	ETOH	FZ	2019-11-20	NA	NA	5	5.277	5.355	NA	5.54085	Mounted	Yes	sagittal	A	Mounted	21.5533	20.5573	29	3	3	0	1	3	Inf	Inf
12	20171216_8	20171216_8B	100x	20171216_8B	20171216_8B_100x	WX	1	20171216_8B_100x_WX1	2020-01-06	7020	sagittal	2	10.383	dsm_val	DELSME	FCCL	2017-12-16	2017-12-16	0	ETOH	FZ	2019-11-20	NA	NA	5	5.277	5.355	NA	5.54085	Mounted	Yes	sagittal	B	Mounted	20.5603	19.6613	30	3	3	0	1	2	Inf	Inf
13	20171216_9	20171216_9C	100x	20171216_9C	20171216_9C_100x	WX	1	20171216_9C_100x_WX1	2020-01-06	7020	sagittal	2	10.214	dsm_val	DELSME	FCCL	2017-12-16	2017-12-16	0	ETOH	FZ	2019-11-20	NA	NA	5	4.956	5.118	NA	5.2038	Mounted	Yes	sagittal	C	#N/A	20.1877	19.7507	35	2	2	0	1	2	Inf	Inf
14	20171216_10	20171216_10A	100x	20171216_10A	20171216_10A_100x	WX	1	20171216_10A_100x_WX1	2020-01-06	7020	sagittal	2	12.033	dsm_val	DELSME	FCCL	2017-12-16	2017-12-16	0	ETOH	FZ	2019-11-20	NA	NA	6	5.043	5.165	NA	5.29515	Lost	Yes	sagittal	A	Mounted	22.894	21.7163	37	3	3	0	1	2	Inf	Inf
15	20171216_11	20171216_11A	100x	20171216_11A	20171216_11A_100x	WX	1	20171216_11A_100x_WX1	2020-01-06	7020	sagittal	2	11.44	dsm_val	DELSME	FCCL	2017-12-16	2017-12-16	0	ETOH	FZ	2019-11-20	NA	NA	6	5.193	5.32	NA	5.45265	Mounted	Yes	sagittal	A	Mounted	27.495	22.8617	41	3	3	0	1	2	Inf	Inf
16	20171216_11	20171216_11B	100x	20171216_11B	20171216_11B_100x	WX	1	20171216_11B_100x_WX1	2020-01-06	7020	sagittal	2	10.642	dsm_val	DELSME	FCCL	2017-12-16	2017-12-16	0	ETOH	FZ	2019-11-20	NA	NA	6	5.193	5.32	NA	5.45265	Mounted	Yes	sagittal	B	Mounted	20.8737	19.8857	42	2	2	0	1	2	Inf	Inf
17	20171216_1	20171216_1A	100x	20171216_1A	20171216_1A_100x	FZ	1	20171216_1A_100x_FZ1	2020-01-06	7020	sagittal	2	9.985	dsm_val	DELSME	FCCL	2017-12-16	2017-12-16	0	ETOH	WX	2019-11-20	NA	NA	6	5.305	5.416	NA	5.57025	Mounted	Yes	sagittal	A	Mounted	19.958	18.8087	1	2	2	0	1	2	Inf	Inf
18	20171216_3	20171216_3A	100x	20171216_3A	20171216_3A_100x	FZ	1	20171216_3A_100x_FZ1	2020-01-06	7020	sagittal	2	11.892	dsm_val	DELSME	FCCL	2017-12-16	2017-12-16	0	ETOH	WX	2019-11-20	NA	NA	5	4.937	#N/A	NA	5.18385	Mounted	Yes	sagittal	A	Mounted	23.6243	21.8103	9	3	3	0	1	2	Inf	Inf
19	20171216_3	20171216_3B	100x	20171216_3B	20171216_3B_100x	FZ	1	20171216_3B_100x_FZ1	2020-01-06	7020	sagittal	2	11.33	dsm_val	DELSME	FCCL	2017-12-16	2017-12-16	0	ETOH	WX	2019-11-20	NA	NA	5	4.937	#N/A	NA	5.18385	Mounted	Yes	sagittal	B	Mounted	24.212	21.109	10	3	3	0	1	2	Inf	Inf
20	20171216_4	20171216_4A	100x	20171216_4A	20171216_4A_100x	FZ	1	20171216_4A_100x_FZ1	2020-01-06	7020	sagittal	2	10.081	dsm_val	DELSME	FCCL	2017-12-16	2017-12-16	0	ETOH	WX	2019-11-20	NA	NA	5	5.192	5.361	NA	5.4516	Mounted	Yes	sagittal	A	Mounted	20.8877	17.542	13	3	3	0	1	2	Inf	Inf
21	20171216_4	20171216_4B	100x	20171216_4B	20171216_4B_100x	FZ	1	20171216_4B_100x_FZ1	2020-01-06	7020	sagittal	2	10.242	dsm_val	DELSME	FCCL	2017-12-16	2017-12-16	0	ETOH	WX	2019-11-20	NA	NA	5	5.192	5.361	NA	5.4516	Mounted	Yes	sagittal	B	Mounted	19.373	18.9343	14	3	3	0	1	2	Inf	Inf
22	20171216_4	20171216_4C	100x	20171216_4C	20171216_4C_100x	FZ	1	20171216_4C_100x_FZ1	2020-01-06	7020	sagittal	2	9.449	dsm_val	DELSME	FCCL	2017-12-16	2017-12-16	0	ETOH	WX	2019-11-20	NA	NA	5	5.192	5.361	NA	5.4516	Mounted	Yes	sagittal	C	#N/A	18.796	18.037	15	3	3	0	1	2	Inf	Inf
23	20171216_5	20171216_5A	100x	20171216_5A	20171216_5A_100x	FZ	1	20171216_5A_100x_FZ1	2020-01-06	7020	sagittal	2	10.704	dsm_val	DELSME	FCCL	2017-12-16	2017-12-16	0	ETOH	WX	2019-11-20	NA	NA	5	5.324	5.458	NA	5.5902	Lost	Yes	sagittal	A	Mounted	20.6067	20.5287	17	3	3	0	1	2	Inf	Inf
24	20171216_6	20171216_6A	100x	20171216_6A	20171216_6A_100x	FZ	1	20171216_6A_100x_FZ1	2020-01-06	7020	sagittal	2	10.632	dsm_val	DELSME	FCCL	2017-12-16	2017-12-16	0	ETOH	FZ	2019-11-20	NA	NA	6	5.386	5.466	NA	5.6553	Mounted	Yes	sagittal	A	Mounted	21.0433	19.2297	21	2	2	0	1	2	Inf	Inf
25	20171216_7	20171216_7A	100x	20171216_7A	20171216_7A_100x	FZ	1	20171216_7A_100x_FZ1	2020-01-06	7020	sagittal	2	10.168	dsm_val	DELSME	FCCL	2017-12-16	2017-12-16	0	ETOH	FZ	2019-11-20	NA	NA	6	5.323	5.409	NA	5.58915	Mounted	Yes	sagittal	A	Mounted	19.526	19.128	25	2	2	0	1	2	Inf	Inf
26	20171216_7	20171216_7B	100x	20171216_7B	20171216_7B_100x	FZ	1	20171216_7B_100x_FZ1	2020-01-06	7020	sagittal	2	10.297	dsm_val	DELSME	FCCL	2017-12-16	2017-12-16	0	ETOH	FZ	2019-11-20	NA	NA	6	5.323	5.409	NA	5.58915	Mounted	Yes	sagittal	B	Mounted	20.5673	18.7383	26	2	2	0	1	2	Inf	Inf
27	20171216_8	20171216_8A	100x	20171216_8A	20171216_8A_100x	FZ	1	20171216_8A_100x_FZ1	2020-01-06	7020	sagittal	2	11.273	dsm_val	DELSME	FCCL	2017-12-16	2017-12-16	0	ETOH	FZ	2019-11-20	NA	NA	5	5.277	5.355	NA	5.54085	Mounted	Yes	sagittal	A	Mounted	21.5533	20.5573	29	3	3	0	1	2	Inf	Inf
28	20171216_8	20171216_8B	100x	20171216_8B	20171216_8B_100x	FZ	1	20171216_8B_100x_FZ1	2020-01-06	7020	sagittal	2	10.383	dsm_val	DELSME	FCCL	2017-12-16	2017-12-16	0	ETOH	FZ	2019-11-20	NA	NA	5	5.277	5.355	NA	5.54085	Mounted	Yes	sagittal	B	Mounted	20.5603	19.6613	30	3	3	0	1	2	Inf	Inf
29	20171216_9	20171216_9C	100x	20171216_9C	20171216_9C_100x	FZ	1	20171216_9C_100x_FZ1	2020-01-06	7020	sagittal	2	9.885	dsm_val	DELSME	FCCL	2017-12-16	2017-12-16	0	ETOH	FZ	2019-11-20	NA	NA	5	4.956	5.118	NA	5.2038	Mounted	Yes	sagittal	C	#N/A	20.1877	19.7507	35	2	2	0	1	2	Inf	Inf
30	20171216_10	20171216_10A	100x	20171216_10A	20171216_10A_100x	FZ	1	20171216_10A_100x_FZ1	2020-01-06	7020	sagittal	2	11.767	dsm_val	DELSME	FCCL	2017-12-16	2017-12-16	0	ETOH	FZ	2019-11-20	NA	NA	6	5.043	5.165	NA	5.29515	Lost	Yes	sagittal	A	Mounted	22.894	21.7163	37	3	3	0	1	2	Inf	Inf
31	20171216_11	20171216_11A	100x	20171216_11A	20171216_11A_100x	FZ	1	20171216_11A_100x_FZ1	2020-01-06	7020	sagittal	2	11.433	dsm_val	DELSME	FCCL	2017-12-16	2017-12-16	0	ETOH	FZ	2019-11-20	NA	NA	6	5.193	5.32	NA	5.45265	Mounted	Yes	sagittal	A	Mounted	27.495	22.8617	41	3	3	0	1	2	Inf	Inf
32	20171216_11	20171216_11B	100x	20171216_11B	20171216_11B_100x	FZ	1	20171216_11B_100x_FZ1	2020-01-06	7020	sagittal	2	10.672	dsm_val	DELSME	FCCL	2017-12-16	2017-12-16	0	ETOH	FZ	2019-11-20	NA	NA	6	5.193	5.32	NA	5.45265	Mounted	Yes	sagittal	B	Mounted	20.8737	19.8857	42	2	2	0	1	2	Inf	Inf
33	20171216_1	20171216_1A	100x	20171216_1A	20171216_1A_100x	RF	1	20171216_1A_100x_RF1	2020-02-05	7020	sagittal	1	9.948	dsm_val	DELSME	FCCL	2017-12-16	2017-12-16	0	ETOH	WX	2019-11-20	NA	NA	6	5.305	5.416	NA	5.57025	Mounted	Yes	sagittal	A	Mounted	19.958	18.8087	1	2	2	0	1	1	Inf	Inf
34	20171216_3	20171216_3A	100x	20171216_3A	20171216_3A_100x	RF	1	20171216_3A_100x_RF1	2020-02-05	7020	sagittal	2	11.915	dsm_val	DELSME	FCCL	2017-12-16	2017-12-16	0	ETOH	WX	2019-11-20	NA	NA	5	4.937	#N/A	NA	5.18385	Mounted	Yes	sagittal	A	Mounted	23.6243	21.8103	9	3	3	0	1	2	Inf	Inf
35	20171216_3	20171216_3B	100x	20171216_3B	20171216_3B_100x	RF	1	20171216_3B_100x_RF1	2020-02-05	7020	sagittal	3	11.97	dsm_val	DELSME	FCCL	2017-12-16	2017-12-16	0	ETOH	WX	2019-11-20	NA	NA	5	4.937	#N/A	NA	5.18385	Mounted	Yes	sagittal	B	Mounted	24.212	21.109	10	3	3	0	1	3	Inf	Inf
36	20171216_4	20171216_4A	100x	20171216_4A	20171216_4A_100x	RF	1	20171216_4A_100x_RF1	2020-02-05	7020	sagittal	1	9.174	dsm_val	DELSME	FCCL	2017-12-16	2017-12-16	0	ETOH	WX	2019-11-20	NA	NA	5	5.192	5.361	NA	5.4516	Mounted	Yes	sagittal	A	Mounted	20.8877	17.542	13	3	3	0	1	1	Inf	Inf
37	20171216_4	20171216_4B	100x	20171216_4B	20171216_4B_100x	RF	1	20171216_4B_100x_RF1	2020-02-05	7020	sagittal	2	10.215	dsm_val	DELSME	FCCL	2017-12-16	2017-12-16	0	ETOH	WX	2019-11-20	NA	NA	5	5.192	5.361	NA	5.4516	Mounted	Yes	sagittal	B	Mounted	19.373	18.9343	14	3	3	0	1	2	Inf	Inf
38	20171216_4	20171216_4C	100x	20171216_4C	20171216_4C_100x	RF	1	20171216_4C_100x_RF1	2020-02-05	7020	sagittal	1	8.846	dsm_val	DELSME	FCCL	2017-12-16	2017-12-16	0	ETOH	WX	2019-11-20	NA	NA	5	5.192	5.361	NA	5.4516	Mounted	Yes	sagittal	C	#N/A	18.796	18.037	15	3	3	0	1	1	Inf	Inf
39	20171216_5	20171216_5A	100x	20171216_5A	20171216_5A_100x	RF	1	20171216_5A_100x_RF1	2020-02-05	7020	sagittal	2	10.846	dsm_val	DELSME	FCCL	2017-12-16	2017-12-16	0	ETOH	WX	2019-11-20	NA	NA	5	5.324	5.458	NA	5.5902	Lost	Yes	sagittal	A	Mounted	20.6067	20.5287	17	3	3	0	1	2	Inf	Inf
40	20171216_6	20171216_6A	100x	20171216_6A	20171216_6A_100x	RF	1	20171216_6A_100x_RF1	2020-02-05	7020	sagittal	1	10.489	dsm_val	DELSME	FCCL	2017-12-16	2017-12-16	0	ETOH	FZ	2019-11-20	NA	NA	6	5.386	5.466	NA	5.6553	Mounted	Yes	sagittal	A	Mounted	21.0433	19.2297	21	2	2	0	1	1	Inf	Inf
41	20171216_7	20171216_7A	100x	20171216_7A	20171216_7A_100x	RF	1	20171216_7A_100x_RF1	2020-02-05	7020	sagittal	1	9.239	dsm_val	DELSME	FCCL	2017-12-16	2017-12-16	0	ETOH	FZ	2019-11-20	NA	NA	6	5.323	5.409	NA	5.58915	Mounted	Yes	sagittal	A	Mounted	19.526	19.128	25	2	2	0	1	1	Inf	Inf
42	20171216_7	20171216_7B	100x	20171216_7B	20171216_7B_100x	RF	1	20171216_7B_100x_RF1	2020-02-05	7020	sagittal	1	10.756	dsm_val	DELSME	FCCL	2017-12-16	2017-12-16	0	ETOH	FZ	2019-11-20	NA	NA	6	5.323	5.409	NA	5.58915	Mounted	Yes	sagittal	B	Mounted	20.5673	18.7383	26	2	2	0	1	1	Inf	Inf
43	20171216_8	20171216_8A	100x	20171216_8A	20171216_8A_100x	RF	1	20171216_8A_100x_RF1	2020-02-05	7020	sagittal	1	10.845	dsm_val	DELSME	FCCL	2017-12-16	2017-12-16	0	ETOH	FZ	2019-11-20	NA	NA	5	5.277	5.355	NA	5.54085	Mounted	Yes	sagittal	A	Mounted	21.5533	20.5573	29	3	3	0	1	1	Inf	Inf
44	20171216_8	20171216_8B	100x	20171216_8B	20171216_8B_100x	RF	1	20171216_8B_100x_RF1	2020-02-05	7020	sagittal	1	10.372	dsm_val	DELSME	FCCL	2017-12-16	2017-12-16	0	ETOH	FZ	2019-11-20	NA	NA	5	5.277	5.355	NA	5.54085	Mounted	Yes	sagittal	B	Mounted	20.5603	19.6613	30	3	3	0	1	1	Inf	Inf
45	20171216_9	20171216_9C	100x	20171216_9C	20171216_9C_100x	RF	1	20171216_9C_100x_RF1	2020-02-05	7020	sagittal	1	10.551	dsm_val	DELSME	FCCL	2017-12-16	2017-12-16	0	ETOH	FZ	2019-11-20	NA	NA	5	4.956	5.118	NA	5.2038	Mounted	Yes	sagittal	C	#N/A	20.1877	19.7507	35	2	2	0	1	1	Inf	Inf
46	20171216_10	20171216_10A	100x	20171216_10A	20171216_10A_100x	RF	1	20171216_10A_100x_RF1	2020-02-05	7020	sagittal	2	11.885	dsm_val	DELSME	FCCL	2017-12-16	2017-12-16	0	ETOH	FZ	2019-11-20	NA	NA	6	5.043	5.165	NA	5.29515	Lost	Yes	sagittal	A	Mounted	22.894	21.7163	37	3	3	0	1	2	Inf	Inf
47	20171216_11	20171216_11A	100x	20171216_11A	20171216_11A_100x	RF	1	20171216_11A_100x_RF1	2020-02-05	7020	sagittal	2	11.421	dsm_val	DELSME	FCCL	2017-12-16	2017-12-16	0	ETOH	FZ	2019-11-20	NA	NA	6	5.193	5.32	NA	5.45265	Mounted	Yes	sagittal	A	Mounted	27.495	22.8617	41	3	3	0	1	2	Inf	Inf
48	20171216_11	20171216_11B	100x	20171216_11B	20171216_11B_100x	RF	1	20171216_11B_100x_RF1	2020-02-05	7020	sagittal	1	10.628	dsm_val	DELSME	FCCL	2017-12-16	2017-12-16	0	ETOH	FZ	2019-11-20	NA	NA	6	5.193	5.32	NA	5.45265	Mounted	Yes	sagittal	B	Mounted	20.8737	19.8857	42	2	2	0	1	1	Inf	Inf
49	20171221_1	20171221_1A	100x	20171221_1A	20171221_1A_100x	WX	1	20171221_1A_100x_WX1	2019-08-26	7020	sagittal	6	11.827	dsm_val	DELSME	FCCL	2017-12-16	2017-12-21	5	ETOH	LL	2018-08-09	NA	NA	7	6.779	#N/A	NA	7.11795	Lost	Yes	sagittal	A	Mounted	24.7213	23.7123	45	2	2	0	1	1	20	20
50	20171221_2	20171221_2A	100x	20171221_2A	20171221_2A_100x	WX	1	20171221_2A_100x_WX1	2019-08-26	7020	sagittal	7	11.885	dsm_val	DELSME	FCCL	2017-12-16	2017-12-21	5	ETOH	AA	2018-08-09	NA	NA	7	6.456	#N/A	NA	6.7788	Lost	Yes	sagittal	A	Mounted	26.2493	25.7857	49	2	2	0	1	2	40	40
51	20171221_4	20171221_4A	100x	20171221_4A	20171221_4A_100x	WX	1	20171221_4A_100x_WX1	2019-08-26	7020	sagittal	6	15.427	dsm_val	DELSME	FCCL	2017-12-16	2017-12-21	5	ETOH	WX	2018-10-12	NA	NA	6	6.802	7.083	NA	7.1421	Mounted	Yes	sagittal	A	Mounted	30.0263	26.559	57	1	1	0	1	1	20	20
52	20171221_4	20171221_4B	100x	20171221_4B	20171221_4B_100x	WX	1	20171221_4B_100x_WX1	2019-08-26	7020	sagittal	7	14.58	dsm_val	DELSME	FCCL	2017-12-16	2017-12-21	5	ETOH	WX	2018-10-12	NA	NA	6	6.802	7.083	NA	7.1421	Mounted	Yes	sagittal	B	Mounted	29.1793	28.0137	58	2	2	0	1	2	40	40
53	20171221_5	20171221_5A	100x	20171221_5A	20171221_5A_100x	WX	1	20171221_5A_100x_WX1	2020-01-06	7020	sagittal	5	11.764	dsm_val	DELSME	FCCL	2017-12-16	2017-12-21	5	ETOH	WX	2019-11-20	NA	NA	7	6.462	#N/A	NA	6.7851	Mounted	Yes	sagittal	A	Mounted	23.5167	21.9427	61	2	2	0	1	0	0	0
54	20171221_5	20171221_5C	100x	20171221_5C	20171221_5C_100x	WX	1	20171221_5C_100x_WX1	2020-01-06	7020	sagittal	5	12.395	dsm_val	DELSME	FCCL	2017-12-16	2017-12-21	5	ETOH	WX	2019-11-20	NA	NA	7	6.462	#N/A	NA	6.7851	Mounted	Yes	sagittal	C	#N/A	25.1207	23.119	63	2	2	0	1	0	0	0
55	20171221_5	20171221_5D	100x	20171221_5D	20171221_5D_100x	WX	1	20171221_5D_100x_WX1	2020-01-06	7020	sagittal	5	13.448	dsm_val	DELSME	FCCL	2017-12-16	2017-12-21	5	ETOH	WX	2019-11-20	NA	NA	7	6.462	#N/A	NA	6.7851	Mounted	Yes	sagittal	D	#N/A	27.1053	23.8117	64	2	2	0	1	0	0	0
56	20171221_6	20171221_6A	100x	20171221_6A	20171221_6A_100x	WX	1	20171221_6A_100x_WX1	2020-01-06	7020	sagittal	7	15.72	dsm_val	DELSME	FCCL	2017-12-16	2017-12-21	5	ETOH	WX	2019-11-20	NA	NA	7	6.705	#N/A	NA	7.04025	Lost	Yes	sagittal	A	Lost	29.4377	27.693	65	3	3	0	1	2	40	40
57	20171221_6	20171221_6B	100x	20171221_6B	20171221_6B_100x	WX	1	20171221_6B_100x_WX1	2020-01-06	7020	sagittal	6	15.625	dsm_val	DELSME	FCCL	2017-12-16	2017-12-21	5	ETOH	WX	2019-11-20	NA	NA	7	6.705	#N/A	NA	7.04025	Lost	Yes	sagittal	B	Lost	30.7083	30.8773	66	2	2	0	1	1	20	20
58	20171221_7	20171221_7A	100x	20171221_7A	20171221_7A_100x	WX	1	20171221_7A_100x_WX1	2020-01-06	7020	sagittal	6	16.299	dsm_val	DELSME	FCCL	2017-12-16	2017-12-21	5	ETOH	WX	2019-11-20	NA	NA	7	6.464	6.795	NA	6.7872	Mounted	Yes	sagittal	A	Mounted	29.3807	27.0873	69	2	2	0	1	1	20	20
59	20171221_8	20171221_8A	100x	20171221_8A	20171221_8A_100x	WX	1	20171221_8A_100x_WX1	2020-01-06	7020	sagittal	6	13.286	dsm_val	DELSME	FCCL	2017-12-16	2017-12-21	5	ETOH	FZ	2019-11-20	NA	NA	6	5.365	5.673	NA	5.63325	Lost	Yes	sagittal	A	Mounted	25.4333	24.1153	73	2	2	0	1	1	20	20
60	20171221_10	20171221_10B	100x	20171221_10B	20171221_10B_100x	WX	1	20171221_10B_100x_WX1	2020-01-06	7020	sagittal	6	14.264	dsm_val	DELSME	FCCL	2017-12-16	2017-12-21	5	ETOH	WX	2019-11-20	NA	NA	6	6.418	6.677	NA	6.7389	Mounted	Yes	sagittal	B	Mounted	27.2867	24.8143	82	2	2	0	1	1	20	20
61	20171221_12	20171221_12B	100x	20171221_12B	20171221_12B_100x	WX	1	20171221_12B_100x_WX1	2020-01-06	7020	sagittal	6	13.023	dsm_val	DELSME	FCCL	2017-12-16	2017-12-21	5	ETOH	WX	2019-11-20	NA	NA	6	5.587	5.826	NA	5.86635	Mounted	Yes	sagittal	B	Mounted	24.364	24.233	90	2	2	0	1	1	20	20
62	20171221_13	20171221_13A	100x	20171221_13A	20171221_13A_100x	WX	1	20171221_13A_100x_WX1	2020-01-06	7020	sagittal	4	13.019	dsm_val	DELSME	FCCL	2017-12-16	2017-12-21	5	ETOH	FZ	2019-11-20	NA	NA	6	6.633	6.746	NA	6.96465	Mounted	Yes	sagittal	A	Mounted	24.5027	22.76	93	2	2	0	1	-1	-20	20
63	20171221_13	20171221_13B	100x	20171221_13B	20171221_13B_100x	WX	1	20171221_13B_100x_WX1	2020-01-06	7020	sagittal	5	14.847	dsm_val	DELSME	FCCL	2017-12-16	2017-12-21	5	ETOH	FZ	2019-11-20	NA	NA	6	6.633	6.746	NA	6.96465	Mounted	Yes	sagittal	B	Mounted	29.6117	27.702	94	2	2	0	1	0	0	0
64	20171221_1	20171221_1A	100x	20171221_1A	20171221_1A_100x	FZ	1	20171221_1A_100x_FZ1	2019-08-26	7020	sagittal	5	10.88	dsm_val	DELSME	FCCL	2017-12-16	2017-12-21	5	ETOH	LL	2018-08-09	NA	NA	7	6.779	#N/A	NA	7.11795	Lost	Yes	sagittal	A	Mounted	24.7213	23.7123	45	2	2	0	1	0	0	0
65	20171221_2	20171221_2A	100x	20171221_2A	20171221_2A_100x	FZ	1	20171221_2A_100x_FZ1	2019-08-26	7020	sagittal	5	11.79	dsm_val	DELSME	FCCL	2017-12-16	2017-12-21	5	ETOH	AA	2018-08-09	NA	NA	7	6.456	#N/A	NA	6.7788	Lost	Yes	sagittal	A	Mounted	26.2493	25.7857	49	2	2	0	1	0	0	0
66	20171221_4	20171221_4A	100x	20171221_4A	20171221_4A_100x	FZ	1	20171221_4A_100x_FZ1	2019-08-26	7020	sagittal	5	13.712	dsm_val	DELSME	FCCL	2017-12-16	2017-12-21	5	ETOH	WX	2018-10-12	NA	NA	6	6.802	7.083	NA	7.1421	Mounted	Yes	sagittal	A	Mounted	30.0263	26.559	57	1	1	0	1	0	0	0
67	20171221_4	20171221_4B	100x	20171221_4B	20171221_4B_100x	FZ	1	20171221_4B_100x_FZ1	2019-08-26	7020	sagittal	7	14.475	dsm_val	DELSME	FCCL	2017-12-16	2017-12-21	5	ETOH	WX	2018-10-12	NA	NA	6	6.802	7.083	NA	7.1421	Mounted	Yes	sagittal	B	Mounted	29.1793	28.0137	58	2	2	0	1	2	40	40
68	20171221_5	20171221_5A	100x	20171221_5A	20171221_5A_100x	FZ	1	20171221_5A_100x_FZ1	2020-01-06	7020	sagittal	5	11.207	dsm_val	DELSME	FCCL	2017-12-16	2017-12-21	5	ETOH	WX	2019-11-20	NA	NA	7	6.462	#N/A	NA	6.7851	Mounted	Yes	sagittal	A	Mounted	23.5167	21.9427	61	2	2	0	1	0	0	0
69	20171221_5	20171221_5C	100x	20171221_5C	20171221_5C_100x	FZ	1	20171221_5C_100x_FZ1	2020-01-06	7020	sagittal	5	12.251	dsm_val	DELSME	FCCL	2017-12-16	2017-12-21	5	ETOH	WX	2019-11-20	NA	NA	7	6.462	#N/A	NA	6.7851	Mounted	Yes	sagittal	C	#N/A	25.1207	23.119	63	2	2	0	1	0	0	0
70	20171221_5	20171221_5D	100x	20171221_5D	20171221_5D_100x	FZ	1	20171221_5D_100x_FZ1	2020-01-06	7020	sagittal	4	12.733	dsm_val	DELSME	FCCL	2017-12-16	2017-12-21	5	ETOH	WX	2019-11-20	NA	NA	7	6.462	#N/A	NA	6.7851	Mounted	Yes	sagittal	D	#N/A	27.1053	23.8117	64	2	2	0	1	-1	-20	20
71	20171221_6	20171221_6A	100x	20171221_6A	20171221_6A_100x	FZ	1	20171221_6A_100x_FZ1	2020-01-06	7020	sagittal	5	15.934	dsm_val	DELSME	FCCL	2017-12-16	2017-12-21	5	ETOH	WX	2019-11-20	NA	NA	7	6.705	#N/A	NA	7.04025	Lost	Yes	sagittal	A	Lost	29.4377	27.693	65	3	3	0	1	0	0	0
72	20171221_6	20171221_6B	100x	20171221_6B	20171221_6B_100x	FZ	1	20171221_6B_100x_FZ1	2020-01-06	7020	sagittal	5	15.415	dsm_val	DELSME	FCCL	2017-12-16	2017-12-21	5	ETOH	WX	2019-11-20	NA	NA	7	6.705	#N/A	NA	7.04025	Lost	Yes	sagittal	B	Lost	30.7083	30.8773	66	2	2	0	1	0	0	0
73	20171221_7	20171221_7A	100x	20171221_7A	20171221_7A_100x	FZ	1	20171221_7A_100x_FZ1	2020-01-06	7020	sagittal	5	14.793	dsm_val	DELSME	FCCL	2017-12-16	2017-12-21	5	ETOH	WX	2019-11-20	NA	NA	7	6.464	6.795	NA	6.7872	Mounted	Yes	sagittal	A	Mounted	29.3807	27.0873	69	2	2	0	1	0	0	0
74	20171221_8	20171221_8A	100x	20171221_8A	20171221_8A_100x	FZ	1	20171221_8A_100x_FZ1	2020-01-06	7020	sagittal	5	12.759	dsm_val	DELSME	FCCL	2017-12-16	2017-12-21	5	ETOH	FZ	2019-11-20	NA	NA	6	5.365	5.673	NA	5.63325	Lost	Yes	sagittal	A	Mounted	25.4333	24.1153	73	2	2	0	1	0	0	0
75	20171221_10	20171221_10B	100x	20171221_10B	20171221_10B_100x	FZ	1	20171221_10B_100x_FZ1	2020-01-06	7020	sagittal	5	13.642	dsm_val	DELSME	FCCL	2017-12-16	2017-12-21	5	ETOH	WX	2019-11-20	NA	NA	6	6.418	6.677	NA	6.7389	Mounted	Yes	sagittal	B	Mounted	27.2867	24.8143	82	2	2	0	1	0	0	0
76	20171221_12	20171221_12B	100x	20171221_12B	20171221_12B_100x	FZ	1	20171221_12B_100x_FZ1	2020-01-06	7020	sagittal	5	13.007	dsm_val	DELSME	FCCL	2017-12-16	2017-12-21	5	ETOH	WX	2019-11-20	NA	NA	6	5.587	5.826	NA	5.86635	Mounted	Yes	sagittal	B	Mounted	24.364	24.233	90	2	2	0	1	0	0	0
77	20171221_13	20171221_13A	100x	20171221_13A	20171221_13A_100x	FZ	1	20171221_13A_100x_FZ1	2020-01-06	7020	sagittal	4	11.923	dsm_val	DELSME	FCCL	2017-12-16	2017-12-21	5	ETOH	FZ	2019-11-20	NA	NA	6	6.633	6.746	NA	6.96465	Mounted	Yes	sagittal	A	Mounted	24.5027	22.76	93	2	2	0	1	-1	-20	20
78	20171221_13	20171221_13B	100x	20171221_13B	20171221_13B_100x	FZ	1	20171221_13B_100x_FZ1	2020-01-06	7020	sagittal	5	14.351	dsm_val	DELSME	FCCL	2017-12-16	2017-12-21	5	ETOH	FZ	2019-11-20	NA	NA	6	6.633	6.746	NA	6.96465	Mounted	Yes	sagittal	B	Mounted	29.6117	27.702	94	2	2	0	1	0	0	0
79	20171221_1	20171221_1A	100x	20171221_1A	20171221_1A_100x	RF	1	20171221_1A_100x_RF1	2019-09-20	7020	sagittal	6	11.785	dsm_val	DELSME	FCCL	2017-12-16	2017-12-21	5	ETOH	LL	2018-08-09	NA	NA	7	6.779	#N/A	NA	7.11795	Lost	Yes	sagittal	A	Mounted	24.7213	23.7123	45	2	2	0	1	1	20	20
80	20171221_2	20171221_2A	100x	20171221_2A	20171221_2A_100x	RF	1	20171221_2A_100x_RF1	2019-09-20	7020	sagittal	4	11.384	dsm_val	DELSME	FCCL	2017-12-16	2017-12-21	5	ETOH	AA	2018-08-09	NA	NA	7	6.456	#N/A	NA	6.7788	Lost	Yes	sagittal	A	Mounted	26.2493	25.7857	49	2	2	0	1	-1	-20	20
81	20171221_4	20171221_4A	100x	20171221_4A	20171221_4A_100x	RF	1	20171221_4A_100x_RF1	2019-09-20	7020	sagittal	6	15.118	dsm_val	DELSME	FCCL	2017-12-16	2017-12-21	5	ETOH	WX	2018-10-12	NA	NA	6	6.802	7.083	NA	7.1421	Mounted	Yes	sagittal	A	Mounted	30.0263	26.559	57	1	1	0	1	1	20	20
82	20171221_4	20171221_4B	100x	20171221_4B	20171221_4B_100x	RF	1	20171221_4B_100x_RF1	2019-09-20	7020	sagittal	8	14.874	dsm_val	DELSME	FCCL	2017-12-16	2017-12-21	5	ETOH	WX	2018-10-12	NA	NA	6	6.802	7.083	NA	7.1421	Mounted	Yes	sagittal	B	Mounted	29.1793	28.0137	58	2	2	0	1	3	60	60
83	20171221_5	20171221_5A	100x	20171221_5A	20171221_5A_100x	RF	1	20171221_5A_100x_RF1	2020-02-05	7020	sagittal	2	11.281	dsm_val	DELSME	FCCL	2017-12-16	2017-12-21	5	ETOH	WX	2019-11-20	NA	NA	7	6.462	#N/A	NA	6.7851	Mounted	Yes	sagittal	A	Mounted	23.5167	21.9427	61	2	2	0	1	-3	-60	60
84	20171221_5	20171221_5C	100x	20171221_5C	20171221_5C_100x	RF	1	20171221_5C_100x_RF1	2020-02-05	7020	sagittal	4	12.642	dsm_val	DELSME	FCCL	2017-12-16	2017-12-21	5	ETOH	WX	2019-11-20	NA	NA	7	6.462	#N/A	NA	6.7851	Mounted	Yes	sagittal	C	#N/A	25.1207	23.119	63	2	2	0	1	-1	-20	20
85	20171221_5	20171221_5D	100x	20171221_5D	20171221_5D_100x	RF	1	20171221_5D_100x_RF1	2020-02-05	7020	sagittal	3	13.056	dsm_val	DELSME	FCCL	2017-12-16	2017-12-21	5	ETOH	WX	2019-11-20	NA	NA	7	6.462	#N/A	NA	6.7851	Mounted	Yes	sagittal	D	#N/A	27.1053	23.8117	64	2	2	0	1	-2	-40	40
86	20171221_6	20171221_6A	100x	20171221_6A	20171221_6A_100x	RF	1	20171221_6A_100x_RF1	2020-02-05	7020	sagittal	4	15.674	dsm_val	DELSME	FCCL	2017-12-16	2017-12-21	5	ETOH	WX	2019-11-20	NA	NA	7	6.705	#N/A	NA	7.04025	Lost	Yes	sagittal	A	Lost	29.4377	27.693	65	3	3	0	1	-1	-20	20
87	20171221_6	20171221_6B	100x	20171221_6B	20171221_6B_100x	RF	1	20171221_6B_100x_RF1	2020-02-05	7020	sagittal	5	15.792	dsm_val	DELSME	FCCL	2017-12-16	2017-12-21	5	ETOH	WX	2019-11-20	NA	NA	7	6.705	#N/A	NA	7.04025	Lost	Yes	sagittal	B	Lost	30.7083	30.8773	66	2	2	0	1	0	0	0
88	20171221_7	20171221_7A	100x	20171221_7A	20171221_7A_100x	RF	1	20171221_7A_100x_RF1	2020-02-05	7020	sagittal	4	16.377	dsm_val	DELSME	FCCL	2017-12-16	2017-12-21	5	ETOH	WX	2019-11-20	NA	NA	7	6.464	6.795	NA	6.7872	Mounted	Yes	sagittal	A	Mounted	29.3807	27.0873	69	2	2	0	1	-1	-20	20
89	20171221_8	20171221_8A	100x	20171221_8A	20171221_8A_100x	RF	1	20171221_8A_100x_RF1	2020-02-05	7020	sagittal	5	13.639	dsm_val	DELSME	FCCL	2017-12-16	2017-12-21	5	ETOH	FZ	2019-11-20	NA	NA	6	5.365	5.673	NA	5.63325	Lost	Yes	sagittal	A	Mounted	25.4333	24.1153	73	2	2	0	1	0	0	0
90	20171221_10	20171221_10B	100x	20171221_10B	20171221_10B_100x	RF	1	20171221_10B_100x_RF1	2020-02-05	7020	sagittal	4	14.202	dsm_val	DELSME	FCCL	2017-12-16	2017-12-21	5	ETOH	WX	2019-11-20	NA	NA	6	6.418	6.677	NA	6.7389	Mounted	Yes	sagittal	B	Mounted	27.2867	24.8143	82	2	2	0	1	-1	-20	20
91	20171221_12	20171221_12B	100x	20171221_12B	20171221_12B_100x	RF	1	20171221_12B_100x_RF1	2020-02-05	7020	sagittal	3	12.953	dsm_val	DELSME	FCCL	2017-12-16	2017-12-21	5	ETOH	WX	2019-11-20	NA	NA	6	5.587	5.826	NA	5.86635	Mounted	Yes	sagittal	B	Mounted	24.364	24.233	90	2	2	0	1	-2	-40	40
92	20171221_13	20171221_13A	100x	20171221_13A	20171221_13A_100x	RF	1	20171221_13A_100x_RF1	2020-02-05	7020	sagittal	4	13.042	dsm_val	DELSME	FCCL	2017-12-16	2017-12-21	5	ETOH	FZ	2019-11-20	NA	NA	6	6.633	6.746	NA	6.96465	Mounted	Yes	sagittal	A	Mounted	24.5027	22.76	93	2	2	0	1	-1	-20	20
93	20171221_13	20171221_13B	100x	20171221_13B	20171221_13B_100x	RF	1	20171221_13B_100x_RF1	2020-02-05	7020	sagittal	5	14.815	dsm_val	DELSME	FCCL	2017-12-16	2017-12-21	5	ETOH	FZ	2019-11-20	NA	NA	6	6.633	6.746	NA	6.96465	Mounted	Yes	sagittal	B	Mounted	29.6117	27.702	94	2	2	0	1	0	0	0
94	20171226_2	20171226_2A	100x	20171226_2A	20171226_2A_100x	WX	1	20171226_2A_100x_WX1	2019-08-26	7020	sagittal	11	21.964	dsm_val	DELSME	FCCL	2017-12-16	2017-12-26	10	ETOH	WX	2018-08-02	NA	NA	9	8.225	8.672	NA	8.63625	Lost	Yes	sagittal	A	Mounted	39.4883	36.8167	101	3	3	0	1	1	10	10
95	20171226_4	20171226_4A	100x	20171226_4A	20171226_4A_100x	WX	1	20171226_4A_100x_WX1	2019-08-26	7020	sagittal	11	20.085	dsm_val	DELSME	FCCL	2017-12-16	2017-12-26	10	ETOH	WX	2018-08-02	NA	NA	8	7.669	8.159	NA	8.05245	Lost	Yes	sagittal	A	Mounted	40.465	39.4937	109	1	1	0	1	1	10	10
96	20171226_5	20171226_5A	100x	20171226_5A	20171226_5A_100x	WX	1	20171226_5A_100x_WX1	2019-08-26	7020	sagittal	10	12.674	dsm_val	DELSME	FCCL	2017-12-16	2017-12-26	10	ETOH	WX	2018-08-10	NA	NA	8	7.995	8.49	NA	8.39475	Lost	Yes	sagittal	A	Mounted	26.8463	26.0497	113	1	1	0	1	0	0	0
97	20171226_6	20171226_6A	100x	20171226_6A	20171226_6A_100x	WX	1	20171226_6A_100x_WX1	2019-08-26	7020	sagittal	11	17.96	dsm_val	DELSME	FCCL	2017-12-16	2017-12-26	10	ETOH	WX	2018-08-10	NA	NA	8	7.781	#N/A	NA	8.17005	Mounted	Yes	sagittal	A	Mounted	35.683	33.636	117	3	3	0	1	1	10	10
98	20171226_6	20171226_6B	100x	20171226_6B	20171226_6B_100x	WX	1	20171226_6B_100x_WX1	2019-08-26	7020	sagittal	11	17.971	dsm_val	DELSME	FCCL	2017-12-16	2017-12-26	10	ETOH	WX	2018-08-10	NA	NA	8	7.781	#N/A	NA	8.17005	Mounted	Yes	sagittal	B	Mounted	34.26	30.4393	118	3	3	0	1	1	10	10
99	20171226_7	20171226_7A	100x	20171226_7A	20171226_7A_100x	WX	1	20171226_7A_100x_WX1	2019-08-26	7020	sagittal	10	16.288	dsm_val	DELSME	FCCL	2017-12-16	2017-12-26	10	ETOH	WX	2018-08-10	NA	NA	8	7.8	8.271	NA	8.19	Lost	Yes	sagittal	A	Mounted	31.357	28.3357	121	1	1	0	1	0	0	0
100	20171226_8	20171226_8A	100x	20171226_8A	20171226_8A_100x	WX	1	20171226_8A_100x_WX1	2019-08-26	7020	sagittal	11	19.216	dsm_val	DELSME	FCCL	2017-12-16	2017-12-26	10	ETOH	WX	2018-08-13	NA	NA	8	7.922	8.341	NA	8.3181	Lost	Yes	sagittal	A	Mounted	35.2493	34.2343	125	3	3	0	1	1	10	10
101	20171226_9	20171226_9A	100x	20171226_9A	20171226_9A_100x	WX	1	20171226_9A_100x_WX1	2019-08-26	7020	sagittal	12	20.419	dsm_val	DELSME	FCCL	2017-12-16	2017-12-26	10	ETOH	WX	2018-10-01	NA	NA	7	8.277	8.743	NA	8.69085	Lost	Yes	sagittal	A	Mounted	36.299	34.0033	129	2	2	0	1	2	20	20
102	20171226_10	20171226_10A	100x	20171226_10A	20171226_10A_100x	WX	1	20171226_10A_100x_WX1	2019-08-26	7020	sagittal	10	21.133	dsm_val	DELSME	FCCL	2017-12-16	2017-12-26	10	ETOH	WX	2018-10-01	NA	NA	9	8.425	9.275	NA	8.84625	Mounted	Yes	sagittal	A	Mounted	39.2247	36.9193	133	3	3	0	1	0	0	0
103	20171226_10	20171226_10B	100x	20171226_10B	20171226_10B_100x	WX	1	20171226_10B_100x_WX1	2019-08-26	7020	sagittal	11	22.274	dsm_val	DELSME	FCCL	2017-12-16	2017-12-26	10	ETOH	WX	2018-10-01	NA	NA	9	8.425	9.275	NA	8.84625	Mounted	Yes	sagittal	B	Mounted	NA	NA	134	3	3	0	1	1	10	10
104	20171226_11	20171226_11A	100x	20171226_11A	20171226_11A_100x	WX	1	20171226_11A_100x_WX1	2019-08-26	7020	sagittal	10	16.494	dsm_val	DELSME	FCCL	2017-12-16	2017-12-26	10	ETOH	WX	2018-10-01	NA	NA	8	8.118	#N/A	NA	8.5239	Mounted	Yes	sagittal	A	Mounted	32.1007	32.2677	137	3	3	0	1	0	0	0
105	20171226_11	20171226_11B	100x	20171226_11B	20171226_11B_100x	WX	1	20171226_11B_100x_WX1	2019-08-26	7020	sagittal	10	15.282	dsm_val	DELSME	FCCL	2017-12-16	2017-12-26	10	ETOH	WX	2018-10-01	NA	NA	8	8.118	#N/A	NA	8.5239	Mounted	Yes	sagittal	B	Mounted	34.9107	30.7283	138	1	1	0	1	0	0	0
106	20171226_15	20171226_15A	100x	20171226_15A	20171226_15A_100x	WX	1	20171226_15A_100x_WX1	2020-01-06	7020	sagittal	9	19.831	dsm_val	DELSME	FCCL	2017-12-16	2017-12-26	10	ETOH	WX	2019-11-19	NA	NA	8	7.621	#N/A	NA	8.00205	Mounted	Yes	sagittal	A	Mounted	34.3147	32.7377	153	2	2	0	1	-1	-10	10
107	20171226_16	20171226_16B	100x	20171226_16B	20171226_16B_100x	WX	1	20171226_16B_100x_WX1	2020-01-06	7020	sagittal	9	13.614	dsm_val	DELSME	FCCL	2017-12-16	2017-12-26	10	ETOH	FZ	2019-11-19	NA	NA	7	7.241	7.506	NA	7.60305	Mounted	Yes	sagittal	B	Mounted	27.01	25.8847	158	2	2	0	1	-1	-10	10
108	20171226_19	20171226_19A	100x	20171226_19A	20171226_19A_100x	WX	1	20171226_19A_100x_WX1	2020-01-06	7020	sagittal	11	20.485	dsm_val	DELSME	FCCL	2017-12-16	2017-12-26	10	ETOH	FZ	2019-11-19	NA	NA	8	8.081	8.337	NA	8.48505	Mounted	Yes	sagittal	A	Mounted	37.9623	32.1183	169	3	3	0	1	1	10	10
109	20171226_19	20171226_19C	100x	20171226_19C	20171226_19C_100x	WX	1	20171226_19C_100x_WX1	2020-01-06	7020	sagittal	10	21.456	dsm_val	DELSME	FCCL	2017-12-16	2017-12-26	10	ETOH	FZ	2019-11-19	NA	NA	8	8.081	8.337	NA	8.48505	Mounted	Yes	sagittal	C	#N/A	42.514	40.935	171	3	3	0	1	0	0	0
110	20171226_19	20171226_19D	100x	20171226_19D	20171226_19D_100x	WX	1	20171226_19D_100x_WX1	2020-01-06	7020	sagittal	12	19.369	dsm_val	DELSME	FCCL	2017-12-16	2017-12-26	10	ETOH	FZ	2019-11-19	NA	NA	8	8.081	8.337	NA	8.48505	Mounted	Yes	sagittal	D	#N/A	33.6977	32.3097	172	2	2	0	1	2	20	20
111	20171226_2	20171226_2A	100x	20171226_2A	20171226_2A_100x	FZ	1	20171226_2A_100x_FZ1	2019-08-26	7020	sagittal	11	19.584	dsm_val	DELSME	FCCL	2017-12-16	2017-12-26	10	ETOH	WX	2018-08-02	NA	NA	9	8.225	8.672	NA	8.63625	Lost	Yes	sagittal	A	Mounted	39.4883	36.8167	101	3	3	0	1	1	10	10
112	20171226_4	20171226_4A	100x	20171226_4A	20171226_4A_100x	FZ	1	20171226_4A_100x_FZ1	2019-08-26	7020	sagittal	10	19.873	dsm_val	DELSME	FCCL	2017-12-16	2017-12-26	10	ETOH	WX	2018-08-02	NA	NA	8	7.669	8.159	NA	8.05245	Lost	Yes	sagittal	A	Mounted	40.465	39.4937	109	1	1	0	1	0	0	0
113	20171226_5	20171226_5A	100x	20171226_5A	20171226_5A_100x	FZ	1	20171226_5A_100x_FZ1	2019-08-26	7020	sagittal	9	14.364	dsm_val	DELSME	FCCL	2017-12-16	2017-12-26	10	ETOH	WX	2018-08-10	NA	NA	8	7.995	8.49	NA	8.39475	Lost	Yes	sagittal	A	Mounted	26.8463	26.0497	113	1	1	0	1	-1	-10	10
114	20171226_6	20171226_6A	100x	20171226_6A	20171226_6A_100x	FZ	1	20171226_6A_100x_FZ1	2019-08-26	7020	sagittal	11	17.823	dsm_val	DELSME	FCCL	2017-12-16	2017-12-26	10	ETOH	WX	2018-08-10	NA	NA	8	7.781	#N/A	NA	8.17005	Mounted	Yes	sagittal	A	Mounted	35.683	33.636	117	3	3	0	1	1	10	10
115	20171226_6	20171226_6B	100x	20171226_6B	20171226_6B_100x	FZ	1	20171226_6B_100x_FZ1	2019-08-26	7020	sagittal	11	17.789	dsm_val	DELSME	FCCL	2017-12-16	2017-12-26	10	ETOH	WX	2018-08-10	NA	NA	8	7.781	#N/A	NA	8.17005	Mounted	Yes	sagittal	B	Mounted	34.26	30.4393	118	3	3	0	1	1	10	10
116	20171226_7	20171226_7A	100x	20171226_7A	20171226_7A_100x	FZ	1	20171226_7A_100x_FZ1	2019-08-26	7020	sagittal	10	16.025	dsm_val	DELSME	FCCL	2017-12-16	2017-12-26	10	ETOH	WX	2018-08-10	NA	NA	8	7.8	8.271	NA	8.19	Lost	Yes	sagittal	A	Mounted	31.357	28.3357	121	1	1	0	1	0	0	0
117	20171226_8	20171226_8A	100x	20171226_8A	20171226_8A_100x	FZ	1	20171226_8A_100x_FZ1	2019-08-26	7020	sagittal	10	19.401	dsm_val	DELSME	FCCL	2017-12-16	2017-12-26	10	ETOH	WX	2018-08-13	NA	NA	8	7.922	8.341	NA	8.3181	Lost	Yes	sagittal	A	Mounted	35.2493	34.2343	125	3	3	0	1	0	0	0
118	20171226_9	20171226_9A	100x	20171226_9A	20171226_9A_100x	FZ	1	20171226_9A_100x_FZ1	2019-08-26	7020	sagittal	10	20.258	dsm_val	DELSME	FCCL	2017-12-16	2017-12-26	10	ETOH	WX	2018-10-01	NA	NA	7	8.277	8.743	NA	8.69085	Lost	Yes	sagittal	A	Mounted	36.299	34.0033	129	2	2	0	1	0	0	0
119	20171226_10	20171226_10A	100x	20171226_10A	20171226_10A_100x	FZ	1	20171226_10A_100x_FZ1	2019-08-26	7020	sagittal	10	20.537	dsm_val	DELSME	FCCL	2017-12-16	2017-12-26	10	ETOH	WX	2018-10-01	NA	NA	9	8.425	9.275	NA	8.84625	Mounted	Yes	sagittal	A	Mounted	39.2247	36.9193	133	3	3	0	1	0	0	0
120	20171226_10	20171226_10B	100x	20171226_10B	20171226_10B_100x	FZ	1	20171226_10B_100x_FZ1	2019-08-26	7020	sagittal	10	22.053	dsm_val	DELSME	FCCL	2017-12-16	2017-12-26	10	ETOH	WX	2018-10-01	NA	NA	9	8.425	9.275	NA	8.84625	Mounted	Yes	sagittal	B	Mounted	NA	NA	134	3	3	0	1	0	0	0
121	20171226_11	20171226_11A	100x	20171226_11A	20171226_11A_100x	FZ	1	20171226_11A_100x_FZ1	2019-08-26	7020	sagittal	10	16.765	dsm_val	DELSME	FCCL	2017-12-16	2017-12-26	10	ETOH	WX	2018-10-01	NA	NA	8	8.118	#N/A	NA	8.5239	Mounted	Yes	sagittal	A	Mounted	32.1007	32.2677	137	3	3	0	1	0	0	0
122	20171226_11	20171226_11B	100x	20171226_11B	20171226_11B_100x	FZ	1	20171226_11B_100x_FZ1	2019-08-26	7020	sagittal	9	15.227	dsm_val	DELSME	FCCL	2017-12-16	2017-12-26	10	ETOH	WX	2018-10-01	NA	NA	8	8.118	#N/A	NA	8.5239	Mounted	Yes	sagittal	B	Mounted	34.9107	30.7283	138	1	1	0	1	-1	-10	10
123	20171226_15	20171226_15A	100x	20171226_15A	20171226_15A_100x	FZ	1	20171226_15A_100x_FZ1	2020-01-06	7020	sagittal	10	19.2	dsm_val	DELSME	FCCL	2017-12-16	2017-12-26	10	ETOH	WX	2019-11-19	NA	NA	8	7.621	#N/A	NA	8.00205	Mounted	Yes	sagittal	A	Mounted	34.3147	32.7377	153	2	2	0	1	0	0	0
124	20171226_16	20171226_16B	100x	20171226_16B	20171226_16B_100x	FZ	1	20171226_16B_100x_FZ1	2020-01-06	7020	sagittal	10	14.008	dsm_val	DELSME	FCCL	2017-12-16	2017-12-26	10	ETOH	FZ	2019-11-19	NA	NA	7	7.241	7.506	NA	7.60305	Mounted	Yes	sagittal	B	Mounted	27.01	25.8847	158	2	2	0	1	0	0	0
125	20171226_19	20171226_19A	100x	20171226_19A	20171226_19A_100x	FZ	1	20171226_19A_100x_FZ1	2020-01-06	7020	sagittal	11	20.326	dsm_val	DELSME	FCCL	2017-12-16	2017-12-26	10	ETOH	FZ	2019-11-19	NA	NA	8	8.081	8.337	NA	8.48505	Mounted	Yes	sagittal	A	Mounted	37.9623	32.1183	169	3	3	0	1	1	10	10
126	20171226_19	20171226_19C	100x	20171226_19C	20171226_19C_100x	FZ	1	20171226_19C_100x_FZ1	2020-01-06	7020	sagittal	10	21.296	dsm_val	DELSME	FCCL	2017-12-16	2017-12-26	10	ETOH	FZ	2019-11-19	NA	NA	8	8.081	8.337	NA	8.48505	Mounted	Yes	sagittal	C	#N/A	42.514	40.935	171	3	3	0	1	0	0	0
127	20171226_19	20171226_19D	100x	20171226_19D	20171226_19D_100x	FZ	1	20171226_19D_100x_FZ1	2020-01-06	7020	sagittal	10	18.897	dsm_val	DELSME	FCCL	2017-12-16	2017-12-26	10	ETOH	FZ	2019-11-19	NA	NA	8	8.081	8.337	NA	8.48505	Mounted	Yes	sagittal	D	#N/A	33.6977	32.3097	172	2	2	0	1	0	0	0
128	20171226_2	20171226_2A	100x	20171226_2A	20171226_2A_100x	RF	1	20171226_2A_100x_RF1	2019-09-20	7020	sagittal	11	21.153	dsm_val	DELSME	FCCL	2017-12-16	2017-12-26	10	ETOH	WX	2018-08-02	NA	NA	9	8.225	8.672	NA	8.63625	Lost	Yes	sagittal	A	Mounted	39.4883	36.8167	101	3	3	0	1	1	10	10
129	20171226_4	20171226_4A	100x	20171226_4A	20171226_4A_100x	RF	1	20171226_4A_100x_RF1	2019-09-20	7020	sagittal	9	20.191	dsm_val	DELSME	FCCL	2017-12-16	2017-12-26	10	ETOH	WX	2018-08-02	NA	NA	8	7.669	8.159	NA	8.05245	Lost	Yes	sagittal	A	Mounted	40.465	39.4937	109	1	1	0	1	-1	-10	10
130	20171226_5	20171226_5A	100x	20171226_5A	20171226_5A_100x	RF	1	20171226_5A_100x_RF1	2019-09-20	7020	sagittal	9	14.608	dsm_val	DELSME	FCCL	2017-12-16	2017-12-26	10	ETOH	WX	2018-08-10	NA	NA	8	7.995	8.49	NA	8.39475	Lost	Yes	sagittal	A	Mounted	26.8463	26.0497	113	1	1	0	1	-1	-10	10
131	20171226_6	20171226_6A	100x	20171226_6A	20171226_6A_100x	RF	1	20171226_6A_100x_RF1	2019-09-20	7020	sagittal	11	18.256	dsm_val	DELSME	FCCL	2017-12-16	2017-12-26	10	ETOH	WX	2018-08-10	NA	NA	8	7.781	#N/A	NA	8.17005	Mounted	Yes	sagittal	A	Mounted	35.683	33.636	117	3	3	0	1	1	10	10
132	20171226_6	20171226_6B	100x	20171226_6B	20171226_6B_100x	RF	1	20171226_6B_100x_RF1	2019-09-20	7020	sagittal	11	18.402	dsm_val	DELSME	FCCL	2017-12-16	2017-12-26	10	ETOH	WX	2018-08-10	NA	NA	8	7.781	#N/A	NA	8.17005	Mounted	Yes	sagittal	B	Mounted	34.26	30.4393	118	3	3	0	1	1	10	10
133	20171226_7	20171226_7A	100x	20171226_7A	20171226_7A_100x	RF	1	20171226_7A_100x_RF1	2019-09-20	7020	sagittal	10	16.854	dsm_val	DELSME	FCCL	2017-12-16	2017-12-26	10	ETOH	WX	2018-08-10	NA	NA	8	7.8	8.271	NA	8.19	Lost	Yes	sagittal	A	Mounted	31.357	28.3357	121	1	1	0	1	0	0	0
134	20171226_8	20171226_8A	100x	20171226_8A	20171226_8A_100x	RF	1	20171226_8A_100x_RF1	2019-09-20	7020	sagittal	11	19.159	dsm_val	DELSME	FCCL	2017-12-16	2017-12-26	10	ETOH	WX	2018-08-13	NA	NA	8	7.922	8.341	NA	8.3181	Lost	Yes	sagittal	A	Mounted	35.2493	34.2343	125	3	3	0	1	1	10	10
135	20171226_9	20171226_9A	100x	20171226_9A	20171226_9A_100x	RF	1	20171226_9A_100x_RF1	2019-09-20	7020	sagittal	9	20.592	dsm_val	DELSME	FCCL	2017-12-16	2017-12-26	10	ETOH	WX	2018-10-01	NA	NA	7	8.277	8.743	NA	8.69085	Lost	Yes	sagittal	A	Mounted	36.299	34.0033	129	2	2	0	1	-1	-10	10
136	20171226_10	20171226_10A	100x	20171226_10A	20171226_10A_100x	RF	1	20171226_10A_100x_RF1	2019-09-20	7020	sagittal	11	22.018	dsm_val	DELSME	FCCL	2017-12-16	2017-12-26	10	ETOH	WX	2018-10-01	NA	NA	9	8.425	9.275	NA	8.84625	Mounted	Yes	sagittal	A	Mounted	39.2247	36.9193	133	3	3	0	1	1	10	10
137	20171226_10	20171226_10B	100x	20171226_10B	20171226_10B_100x	RF	1	20171226_10B_100x_RF1	2019-09-20	7020	sagittal	11	21.888	dsm_val	DELSME	FCCL	2017-12-16	2017-12-26	10	ETOH	WX	2018-10-01	NA	NA	9	8.425	9.275	NA	8.84625	Mounted	Yes	sagittal	B	Mounted	NA	NA	134	3	3	0	1	1	10	10
138	20171226_11	20171226_11A	100x	20171226_11A	20171226_11A_100x	RF	1	20171226_11A_100x_RF1	2019-09-20	7020	sagittal	9	17.091	dsm_val	DELSME	FCCL	2017-12-16	2017-12-26	10	ETOH	WX	2018-10-01	NA	NA	8	8.118	#N/A	NA	8.5239	Mounted	Yes	sagittal	A	Mounted	32.1007	32.2677	137	3	3	0	1	-1	-10	10
139	20171226_11	20171226_11B	100x	20171226_11B	20171226_11B_100x	RF	1	20171226_11B_100x_RF1	2019-09-20	7020	sagittal	8	15.475	dsm_val	DELSME	FCCL	2017-12-16	2017-12-26	10	ETOH	WX	2018-10-01	NA	NA	8	8.118	#N/A	NA	8.5239	Mounted	Yes	sagittal	B	Mounted	34.9107	30.7283	138	1	1	0	1	-2	-20	20
140	20171226_15	20171226_15A	100x	20171226_15A	20171226_15A_100x	RF	1	20171226_15A_100x_RF1	2020-02-05	7020	sagittal	9	19.836	dsm_val	DELSME	FCCL	2017-12-16	2017-12-26	10	ETOH	WX	2019-11-19	NA	NA	8	7.621	#N/A	NA	8.00205	Mounted	Yes	sagittal	A	Mounted	34.3147	32.7377	153	2	2	0	1	-1	-10	10
141	20171226_16	20171226_16B	100x	20171226_16B	20171226_16B_100x	RF	1	20171226_16B_100x_RF1	2020-02-05	7020	sagittal	7	13.516	dsm_val	DELSME	FCCL	2017-12-16	2017-12-26	10	ETOH	FZ	2019-11-19	NA	NA	7	7.241	7.506	NA	7.60305	Mounted	Yes	sagittal	B	Mounted	27.01	25.8847	158	2	2	0	1	-3	-30	30
142	20171226_19	20171226_19A	100x	20171226_19A	20171226_19A_100x	RF	1	20171226_19A_100x_RF1	2020-02-05	7020	sagittal	13	20.661	dsm_val	DELSME	FCCL	2017-12-16	2017-12-26	10	ETOH	FZ	2019-11-19	NA	NA	8	8.081	8.337	NA	8.48505	Mounted	Yes	sagittal	A	Mounted	37.9623	32.1183	169	3	3	0	1	3	30	30
143	20171226_19	20171226_19C	100x	20171226_19C	20171226_19C_100x	RF	1	20171226_19C_100x_RF1	2020-02-05	7020	sagittal	10	21.124	dsm_val	DELSME	FCCL	2017-12-16	2017-12-26	10	ETOH	FZ	2019-11-19	NA	NA	8	8.081	8.337	NA	8.48505	Mounted	Yes	sagittal	C	#N/A	42.514	40.935	171	3	3	0	1	0	0	0
144	20171226_19	20171226_19D	100x	20171226_19D	20171226_19D_100x	RF	1	20171226_19D_100x_RF1	2020-02-05	7020	sagittal	12	19.09	dsm_val	DELSME	FCCL	2017-12-16	2017-12-26	10	ETOH	FZ	2019-11-19	NA	NA	8	8.081	8.337	NA	8.48505	Mounted	Yes	sagittal	D	#N/A	33.6977	32.3097	172	2	2	0	1	2	20	20
145	20180115_RL3_5	20180115_RL3_5A	40x	20180115_RL3_5A	20180115_RL3_5A_40x	WX	1	20180115_RL3_5A_40x_WX1	2019-08-21	7020	sagittal	31	71.292	dsm_val	DELSME	FCCL	2017-12-16	2018-01-15	30	ETOH	WX	2018-06-08	12	NA	13	11.66	12.538	13.7343	12.243	Mounted	Yes	sagittal	A	Mounted	107.962	124.187	181	3	3	0	1	1	3.33333	3.33333
146	20180115_RL3_8	20180115_RL3_8A	40x	20180115_RL3_8A	20180115_RL3_8A_40x	WX	1	20180115_RL3_8A_40x_WX1	2019-08-21	7020	sagittal	28	72.867	dsm_val	DELSME	FCCL	2017-12-16	2018-01-15	30	ETOH	WX	2018-06-08	13	NA	14	13.278	13.975	14.7518	13.9419	Mounted	Yes	sagittal	A	Mounted	115.199	137.694	187	2	3	0	1	-2	-6.66667	6.66667
147	20180115_RL3_9	20180115_RL3_9A	40x	20180115_RL3_9A	20180115_RL3_9A_40x	WX	1	20180115_RL3_9A_40x_WX1	2019-08-21	7020	sagittal	31	73.477	dsm_val	DELSME	FCCL	2017-12-16	2018-01-15	30	ETOH	WX	2018-06-08	11	NA	12	11.924	12.783	12.7168	12.5202	Lost	Yes	sagittal	A	Mounted	102.126	113.603	189	3	3	0	1	1	3.33333	3.33333
148	20180115_RL3_10	20180115_RL3_10B	40x	20180115_RL3_10B	20180115_RL3_10B_40x	WX	1	20180115_RL3_10B_40x_WX1	2019-08-21	7020	sagittal	30	63.941	dsm_val	DELSME	FCCL	2017-12-16	2018-01-15	30	ETOH	WX	2018-06-08	12	NA	13	12.577	#N/A	13.7343	13.2058	Mounted	Yes	sagittal	B	Mounted	103.793	120.303	192	2	3	0	1	0	0	0
149	20180115_RL3_1	20180115_RL3_1A	40x	20180115_RL3_1A	20180115_RL3_1A_40x	WX	1	20180115_RL3_1A_40x_WX1	2020-01-06	7020	sagittal	34	69.222	dsm_val	DELSME	FCCL	2017-12-16	2018-01-15	30	ETOH	WX	2018-06-07	12	NA	13	12.055	12.769	13.7343	12.6578	Mounted	Yes	sagittal	A	Mounted	90.1127	106.531	173	2	3	0	1	4	13.3333	13.3333
150	20180115_RL3_7	20180115_RL3_7B	40x	20180115_RL3_7B	20180115_RL3_7B_40x	WX	1	20180115_RL3_7B_40x_WX1	2020-01-06	7020	sagittal	30	68.969	dsm_val	DELSME	FCCL	2017-12-16	2018-01-15	30	ETOH	WX	2018-06-08	11	NA	12	11.449	12.27	12.7168	12.0214	Mounted	Yes	sagittal	B	Mounted	100.967	119.045	186	3	3	0	1	0	0	0
151	20180115_RL3_11	20180115_RL3_11A	40x	20180115_RL3_11A	20180115_RL3_11A_40x	WX	1	20180115_RL3_11A_40x_WX1	2020-01-06	7020	sagittal	29	61.038	dsm_val	DELSME	FCCL	2017-12-16	2018-01-15	30	ETOH	WX	2019-11-19	10	NA	11	11.35	11.855	11.6993	11.9175	Lost	Yes	sagittal	A	Mounted	80.9133	96.4297	193	3	3	0	1	-1	-3.33333	3.33333
152	20180115_RL3_12	20180115_RL3_12A	40x	20180115_RL3_12A	20180115_RL3_12A_40x	WX	1	20180115_RL3_12A_40x_WX1	2020-01-06	7020	sagittal	29	67.892	dsm_val	DELSME	FCCL	2017-12-16	2018-01-15	30	ETOH	WX	2019-11-19	12	NA	13	11.702	12.635	13.7343	12.2871	Lost	Yes	sagittal	A	Mounted	103.962	110.702	195	3	3	0	1	-1	-3.33333	3.33333
153	20180115_RL3_13	20180115_RL3_13A	40x	20180115_RL3_13A	20180115_RL3_13A_40x	WX	1	20180115_RL3_13A_40x_WX1	2020-01-06	7020	sagittal	31	63.74	dsm_val	DELSME	FCCL	2017-12-16	2018-01-15	30	ETOH	WX	2019-11-19	10	NA	11	11.198	11.777	11.6993	11.7579	Mounted	Yes	sagittal	A	Mounted	98.0903	101.586	197	2	3	0	1	1	3.33333	3.33333
154	20180115_RL3_15	20180115_RL3_15B	40x	20180115_RL3_15B	20180115_RL3_15B_40x	WX	1	20180115_RL3_15B_40x_WX1	2020-01-06	7020	sagittal	29	57.402	dsm_val	DELSME	FCCL	2017-12-16	2018-01-15	30	ETOH	WX	2019-11-19	10	NA	11	10.637	11.27	11.6993	11.1689	Mounted	Yes	sagittal	B	Mounted	81.6343	96.9367	202	2	3	0	1	-1	-3.33333	3.33333
155	20180115_RL3_5	20180115_RL3_5A	40x	20180115_RL3_5A	20180115_RL3_5A_40x	FZ	1	20180115_RL3_5A_40x_FZ1	2019-08-26	7020	sagittal	34	70.6432	dsm_val	DELSME	FCCL	2017-12-16	2018-01-15	30	ETOH	WX	2018-06-08	12	NA	13	11.66	12.538	13.7343	12.243	Mounted	Yes	sagittal	A	Mounted	107.962	124.187	181	3	3	0	1	4	13.3333	13.3333
156	20180115_RL3_8	20180115_RL3_8A	40x	20180115_RL3_8A	20180115_RL3_8A_40x	FZ	1	20180115_RL3_8A_40x_FZ1	2019-08-26	7020	sagittal	29	72.511	dsm_val	DELSME	FCCL	2017-12-16	2018-01-15	30	ETOH	WX	2018-06-08	13	NA	14	13.278	13.975	14.7518	13.9419	Mounted	Yes	sagittal	A	Mounted	115.199	137.694	187	2	3	0	1	-1	-3.33333	3.33333
157	20180115_RL3_9	20180115_RL3_9A	40x	20180115_RL3_9A	20180115_RL3_9A_40x	FZ	1	20180115_RL3_9A_40x_FZ1	2019-08-26	7020	sagittal	35	72.8755	dsm_val	DELSME	FCCL	2017-12-16	2018-01-15	30	ETOH	WX	2018-06-08	11	NA	12	11.924	12.783	12.7168	12.5202	Lost	Yes	sagittal	A	Mounted	102.126	113.603	189	3	3	0	1	5	16.6667	16.6667
158	20180115_RL3_10	20180115_RL3_10B	40x	20180115_RL3_10B	20180115_RL3_10B_40x	FZ	1	20180115_RL3_10B_40x_FZ1	2019-08-26	7020	sagittal	29	63.7385	dsm_val	DELSME	FCCL	2017-12-16	2018-01-15	30	ETOH	WX	2018-06-08	12	NA	13	12.577	#N/A	13.7343	13.2058	Mounted	Yes	sagittal	B	Mounted	103.793	120.303	192	2	3	0	1	-1	-3.33333	3.33333
159	20180115_RL3_1	20180115_RL3_1A	40x	20180115_RL3_1A	20180115_RL3_1A_40x	FZ	1	20180115_RL3_1A_40x_FZ1	2020-01-06	7020	sagittal	31	69.344	dsm_val	DELSME	FCCL	2017-12-16	2018-01-15	30	ETOH	WX	2018-06-07	12	NA	13	12.055	12.769	13.7343	12.6578	Mounted	Yes	sagittal	A	Mounted	90.1127	106.531	173	2	3	0	1	1	3.33333	3.33333
160	20180115_RL3_7	20180115_RL3_7B	40x	20180115_RL3_7B	20180115_RL3_7B_40x	FZ	1	20180115_RL3_7B_40x_FZ1	2020-01-06	7020	sagittal	29	69.442	dsm_val	DELSME	FCCL	2017-12-16	2018-01-15	30	ETOH	WX	2018-06-08	11	NA	12	11.449	12.27	12.7168	12.0214	Mounted	Yes	sagittal	B	Mounted	100.967	119.045	186	3	3	0	1	-1	-3.33333	3.33333
161	20180115_RL3_11	20180115_RL3_11A	40x	20180115_RL3_11A	20180115_RL3_11A_40x	FZ	1	20180115_RL3_11A_40x_FZ1	2020-01-06	7020	sagittal	28	61.557	dsm_val	DELSME	FCCL	2017-12-16	2018-01-15	30	ETOH	WX	2019-11-19	10	NA	11	11.35	11.855	11.6993	11.9175	Lost	Yes	sagittal	A	Mounted	80.9133	96.4297	193	3	3	0	1	-2	-6.66667	6.66667
162	20180115_RL3_12	20180115_RL3_12A	40x	20180115_RL3_12A	20180115_RL3_12A_40x	FZ	1	20180115_RL3_12A_40x_FZ1	2020-01-06	7020	sagittal	29	68.22	dsm_val	DELSME	FCCL	2017-12-16	2018-01-15	30	ETOH	WX	2019-11-19	12	NA	13	11.702	12.635	13.7343	12.2871	Lost	Yes	sagittal	A	Mounted	103.962	110.702	195	3	3	0	1	-1	-3.33333	3.33333
163	20180115_RL3_13	20180115_RL3_13A	40x	20180115_RL3_13A	20180115_RL3_13A_40x	FZ	1	20180115_RL3_13A_40x_FZ1	2020-01-06	7020	sagittal	29	65.143	dsm_val	DELSME	FCCL	2017-12-16	2018-01-15	30	ETOH	WX	2019-11-19	10	NA	11	11.198	11.777	11.6993	11.7579	Mounted	Yes	sagittal	A	Mounted	98.0903	101.586	197	2	3	0	1	-1	-3.33333	3.33333
164	20180115_RL3_15	20180115_RL3_15B	40x	20180115_RL3_15B	20180115_RL3_15B_40x	FZ	1	20180115_RL3_15B_40x_FZ1	2020-01-06	7020	sagittal	30	56.846	dsm_val	DELSME	FCCL	2017-12-16	2018-01-15	30	ETOH	WX	2019-11-19	10	NA	11	10.637	11.27	11.6993	11.1689	Mounted	Yes	sagittal	B	Mounted	81.6343	96.9367	202	2	3	0	1	0	0	0
165	20180115_RL3_5	20180115_RL3_5A	40x	20180115_RL3_5A	20180115_RL3_5A_40x	RF	1	20180115_RL3_5A_40x_RF1	2018-10-10	7020	sagittal	31	70.7929	dsm_val	DELSME	FCCL	2017-12-16	2018-01-15	30	ETOH	WX	2018-06-08	12	NA	13	11.66	12.538	13.7343	12.243	Mounted	Yes	sagittal	A	Mounted	107.962	124.187	181	3	3	0	1	1	3.33333	3.33333
166	20180115_RL3_8	20180115_RL3_8A	40x	20180115_RL3_8A	20180115_RL3_8A_40x	RF	1	20180115_RL3_8A_40x_RF1	2018-10-10	7020	sagittal	27	72.6037	dsm_val	DELSME	FCCL	2017-12-16	2018-01-15	30	ETOH	WX	2018-06-08	13	NA	14	13.278	13.975	14.7518	13.9419	Mounted	Yes	sagittal	A	Mounted	115.199	137.694	187	2	3	0	1	-3	-10	10
167	20180115_RL3_9	20180115_RL3_9A	40x	20180115_RL3_9A	20180115_RL3_9A_40x	RF	1	20180115_RL3_9A_40x_RF1	2018-10-10	7020	sagittal	29	73.208	dsm_val	DELSME	FCCL	2017-12-16	2018-01-15	30	ETOH	WX	2018-06-08	11	NA	12	11.924	12.783	12.7168	12.5202	Lost	Yes	sagittal	A	Mounted	102.126	113.603	189	3	3	0	1	-1	-3.33333	3.33333
168	20180115_RL3_10	20180115_RL3_10B	40x	20180115_RL3_10B	20180115_RL3_10B_40x	RF	1	20180115_RL3_10B_40x_RF1	2018-10-10	7020	sagittal	29	64.0363	dsm_val	DELSME	FCCL	2017-12-16	2018-01-15	30	ETOH	WX	2018-06-08	12	NA	13	12.577	#N/A	13.7343	13.2058	Mounted	Yes	sagittal	B	Mounted	103.793	120.303	192	2	3	0	1	-1	-3.33333	3.33333
169	20180115_RL3_1	20180115_RL3_1A	40x	20180115_RL3_1A	20180115_RL3_1A_40x	RF	1	20180115_RL3_1A_40x_RF1	2020-02-05	7020	sagittal	35	68.879	dsm_val	DELSME	FCCL	2017-12-16	2018-01-15	30	ETOH	WX	2018-06-07	12	NA	13	12.055	12.769	13.7343	12.6578	Mounted	Yes	sagittal	A	Mounted	90.1127	106.531	173	2	3	0	1	5	16.6667	16.6667
170	20180115_RL3_7	20180115_RL3_7B	40x	20180115_RL3_7B	20180115_RL3_7B_40x	RF	1	20180115_RL3_7B_40x_RF1	2020-02-05	7020	sagittal	30	69.068	dsm_val	DELSME	FCCL	2017-12-16	2018-01-15	30	ETOH	WX	2018-06-08	11	NA	12	11.449	12.27	12.7168	12.0214	Mounted	Yes	sagittal	B	Mounted	100.967	119.045	186	3	3	0	1	0	0	0
171	20180115_RL3_11	20180115_RL3_11A	40x	20180115_RL3_11A	20180115_RL3_11A_40x	RF	1	20180115_RL3_11A_40x_RF1	2020-02-05	7020	sagittal	31	61.075	dsm_val	DELSME	FCCL	2017-12-16	2018-01-15	30	ETOH	WX	2019-11-19	10	NA	11	11.35	11.855	11.6993	11.9175	Lost	Yes	sagittal	A	Mounted	80.9133	96.4297	193	3	3	0	1	1	3.33333	3.33333
172	20180115_RL3_12	20180115_RL3_12A	40x	20180115_RL3_12A	20180115_RL3_12A_40x	RF	1	20180115_RL3_12A_40x_RF1	2020-02-05	7020	sagittal	30	68.013	dsm_val	DELSME	FCCL	2017-12-16	2018-01-15	30	ETOH	WX	2019-11-19	12	NA	13	11.702	12.635	13.7343	12.2871	Lost	Yes	sagittal	A	Mounted	103.962	110.702	195	3	3	0	1	0	0	0
173	20180115_RL3_13	20180115_RL3_13A	40x	20180115_RL3_13A	20180115_RL3_13A_40x	RF	1	20180115_RL3_13A_40x_RF1	2020-02-05	7020	sagittal	34	65.843	dsm_val	DELSME	FCCL	2017-12-16	2018-01-15	30	ETOH	WX	2019-11-19	10	NA	11	11.198	11.777	11.6993	11.7579	Mounted	Yes	sagittal	A	Mounted	98.0903	101.586	197	2	3	0	1	4	13.3333	13.3333
174	20180115_RL3_15	20180115_RL3_15B	40x	20180115_RL3_15B	20180115_RL3_15B_40x	RF	1	20180115_RL3_15B_40x_RF1	2020-02-05	7020	sagittal	31	58.011	dsm_val	DELSME	FCCL	2017-12-16	2018-01-15	30	ETOH	WX	2019-11-19	10	NA	11	10.637	11.27	11.6993	11.1689	Mounted	Yes	sagittal	B	Mounted	81.6343	96.9367	202	2	3	0	1	1	3.33333	3.33333
175	20180215_RJ6_1	20180215_RJ6_1L	20x	20180215_RJ6_1L	20180215_RJ6_1L_20x	WX	1	20180215_RJ6_1L_20x_WX1	2019-08-21	7020	sagittal	58	160.439	dsm_val	DELSME	FCCL	2017-12-16	2018-02-15	61	ETOH	WX	2018-06-06	19	20	21	18.169	20.789	20.8568	19.0774	Mounted	Yes	sagittal	L	Mounted	265.704	332.177	203	2	3	0	1	-3	-4.91803	4.91803
176	20180215_RJ6_2	20180215_RJ6_2L	20x	20180215_RJ6_2L	20180215_RJ6_2L_20x	WX	1	20180215_RJ6_2L_20x_WX1	2019-08-21	7020	sagittal	58	195.855	dsm_val	DELSME	FCCL	2017-12-16	2018-02-15	61	ETOH	WX	2018-06-06	21	23	24	21.563	24.769	22.8918	22.6411	Mounted	Yes	sagittal	L	Mounted	317.041	396.903	205	3	2	0	1	-3	-4.91803	4.91803
177	20180215_RJ6_3	20180215_RJ6_3R	20x	20180215_RJ6_3R	20180215_RJ6_3R_20x	WX	1	20180215_RJ6_3R_20x_WX1	2019-08-21	7020	sagittal	56	151.173	dsm_val	DELSME	FCCL	2017-12-16	2018-02-15	61	ETOH	WX	2018-06-06	19	20	21	19.76	22.241	20.8568	20.748	Mounted	Yes	sagittal	R	Mounted	247.602	313.061	208	2	3	0	1	-5	-8.19672	8.19672
178	20180215_RJ6_4	20180215_RJ6_4R	20x	20180215_RJ6_4R	20180215_RJ6_4R_20x	WX	1	20180215_RJ6_4R_20x_WX1	2019-08-21	7020	sagittal	58	171.02	dsm_val	DELSME	FCCL	2017-12-16	2018-02-15	61	ETOH	WX	2018-06-06	22	23	24	22.105	25.212	23.9093	23.2102	Mounted	Yes	sagittal	R	Mounted	303.36	372.44	210	2	3	0	1	-3	-4.91803	4.91803
179	20180215_RJ6_5	20180215_RJ6_5L	20x	20180215_RJ6_5L	20180215_RJ6_5L_20x	WX	1	20180215_RJ6_5L_20x_WX1	2019-08-21	7020	sagittal	55	147.12	dsm_val	DELSME	FCCL	2017-12-16	2018-02-15	61	ETOH	WX	2018-06-06	17	18	19	18.216	#N/A	18.8218	19.1268	Mounted	Yes	sagittal	L	Mounted	240.043	302.802	211	2	2	0	1	-6	-9.83607	9.83607
180	20180215_RJ6_10	20180215_RJ6_10R	20x	20180215_RJ6_10R	20180215_RJ6_10R_20x	WX	1	20180215_RJ6_10R_20x_WX1	2019-08-21	7020	sagittal	59	164.776	dsm_val	DELSME	FCCL	2017-12-16	2018-02-15	61	ETOH	WX	2018-06-07	17	NA	NA	18.164	#N/A	18.8218	19.0722	Mounted	Yes	sagittal	R	Mounted	247.06	315.101	222	2	2	0	1	-2	-3.27869	3.27869
181	20180215_RJ6_6	20180215_RJ6_6R	20x	20180215_RJ6_6R	20180215_RJ6_6R_20x	WX	1	20180215_RJ6_6R_20x_WX1	2019-08-21	7020	sagittal	61	188.448	dsm_val	DELSME	FCCL	2017-12-16	2018-02-15	61	ETOH	WX	2018-06-06	20	NA	NA	21.807	#N/A	21.8743	22.8973	Mounted	Yes	sagittal	R	Mounted	306.909	374.502	214	3	2	0	1	0	0	0
182	20180215_RJ6_7	20180215_RJ6_7L	20x	20180215_RJ6_7L	20180215_RJ6_7L_20x	WX	1	20180215_RJ6_7L_20x_WX1	2019-08-21	7020	sagittal	61	214.331	dsm_val	DELSME	FCCL	2017-12-16	2018-02-15	61	ETOH	WX	2018-06-07	21	23	24	21.378	24.039	22.8918	22.4469	Mounted	Yes	sagittal	L	Mounted	342.781	401.262	215	2	2	0	1	0	0	0
183	20180215_RJ6_9	20180215_RJ6_9R	20x	20180215_RJ6_9R	20180215_RJ6_9R_20x	WX	1	20180215_RJ6_9R_20x_WX1	2019-08-21	7020	sagittal	61	169.968	dsm_val	DELSME	FCCL	2017-12-16	2018-02-15	61	ETOH	WX	2018-06-07	20	22	23	20.755	23.632	21.8743	21.7928	Mounted	Yes	sagittal	R	Mounted	310.796	373.714	220	3	2	0	1	0	0	0
184	20180215_RJ6_12	20180215_RJ6_12L	20x	20180215_RJ6_12L	20180215_RJ6_12L_20x	WX	1	20180215_RJ6_12L_20x_WX1	2020-01-06	7020	sagittal	61	185.521	dsm_val	DELSME	FCCL	2017-12-16	2018-02-15	61	ETOH	WX	2019-11-19	19	20	21	17.809	20.23	20.8568	18.6994	Lost	Yes	sagittal	L	Mounted	285.048	339.788	225	3	3	0	1	0	0	0
185	20180215_RJ6_1	20180215_RJ6_1L	20x	20180215_RJ6_1L	20180215_RJ6_1L_20x	FZ	1	20180215_RJ6_1L_20x_FZ1	2019-08-26	7020	sagittal	59	160.356	dsm_val	DELSME	FCCL	2017-12-16	2018-02-15	61	ETOH	WX	2018-06-06	19	20	21	18.169	20.789	20.8568	19.0774	Mounted	Yes	sagittal	L	Mounted	265.704	332.177	203	2	3	0	1	-2	-3.27869	3.27869
186	20180215_RJ6_2	20180215_RJ6_2L	20x	20180215_RJ6_2L	20180215_RJ6_2L_20x	FZ	1	20180215_RJ6_2L_20x_FZ1	2019-08-26	7020	sagittal	62	194.516	dsm_val	DELSME	FCCL	2017-12-16	2018-02-15	61	ETOH	WX	2018-06-06	21	23	24	21.563	24.769	22.8918	22.6411	Mounted	Yes	sagittal	L	Mounted	317.041	396.903	205	3	2	0	1	1	1.63934	1.63934
187	20180215_RJ6_3	20180215_RJ6_3R	20x	20180215_RJ6_3R	20180215_RJ6_3R_20x	FZ	1	20180215_RJ6_3R_20x_FZ1	2019-08-26	7020	sagittal	57	150.066	dsm_val	DELSME	FCCL	2017-12-16	2018-02-15	61	ETOH	WX	2018-06-06	19	20	21	19.76	22.241	20.8568	20.748	Mounted	Yes	sagittal	R	Mounted	247.602	313.061	208	2	3	0	1	-4	-6.55738	6.55738
188	20180215_RJ6_4	20180215_RJ6_4R	20x	20180215_RJ6_4R	20180215_RJ6_4R_20x	FZ	1	20180215_RJ6_4R_20x_FZ1	2019-08-26	7020	sagittal	56	169.271	dsm_val	DELSME	FCCL	2017-12-16	2018-02-15	61	ETOH	WX	2018-06-06	22	23	24	22.105	25.212	23.9093	23.2102	Mounted	Yes	sagittal	R	Mounted	303.36	372.44	210	2	3	0	1	-5	-8.19672	8.19672
189	20180215_RJ6_5	20180215_RJ6_5L	20x	20180215_RJ6_5L	20180215_RJ6_5L_20x	FZ	1	20180215_RJ6_5L_20x_FZ1	2019-08-26	7020	sagittal	60	147.366	dsm_val	DELSME	FCCL	2017-12-16	2018-02-15	61	ETOH	WX	2018-06-06	17	18	19	18.216	#N/A	18.8218	19.1268	Mounted	Yes	sagittal	L	Mounted	240.043	302.802	211	2	2	0	1	-1	-1.63934	1.63934
190	20180215_RJ6_10	20180215_RJ6_10R	20x	20180215_RJ6_10R	20180215_RJ6_10R_20x	FZ	1	20180215_RJ6_10R_20x_FZ1	2019-08-26	7020	sagittal	61	162.661	dsm_val	DELSME	FCCL	2017-12-16	2018-02-15	61	ETOH	WX	2018-06-07	17	NA	NA	18.164	#N/A	18.8218	19.0722	Mounted	Yes	sagittal	R	Mounted	247.06	315.101	222	2	2	0	1	0	0	0
191	20180215_RJ6_6	20180215_RJ6_6R	20x	20180215_RJ6_6R	20180215_RJ6_6R_20x	FZ	1	20180215_RJ6_6R_20x_FZ1	2020-01-06	7020	sagittal	60	186.945	dsm_val	DELSME	FCCL	2017-12-16	2018-02-15	61	ETOH	WX	2018-06-06	20	NA	NA	21.807	#N/A	21.8743	22.8973	Mounted	Yes	sagittal	R	Mounted	306.909	374.502	214	3	2	0	1	-1	-1.63934	1.63934
192	20180215_RJ6_7	20180215_RJ6_7L	20x	20180215_RJ6_7L	20180215_RJ6_7L_20x	FZ	1	20180215_RJ6_7L_20x_FZ1	2020-01-06	7020	sagittal	61	214.124	dsm_val	DELSME	FCCL	2017-12-16	2018-02-15	61	ETOH	WX	2018-06-07	21	23	24	21.378	24.039	22.8918	22.4469	Mounted	Yes	sagittal	L	Mounted	342.781	401.262	215	2	2	0	1	0	0	0
193	20180215_RJ6_9	20180215_RJ6_9R	20x	20180215_RJ6_9R	20180215_RJ6_9R_20x	FZ	1	20180215_RJ6_9R_20x_FZ1	2020-01-06	7020	sagittal	60	169.553	dsm_val	DELSME	FCCL	2017-12-16	2018-02-15	61	ETOH	WX	2018-06-07	20	22	23	20.755	23.632	21.8743	21.7928	Mounted	Yes	sagittal	R	Mounted	310.796	373.714	220	3	2	0	1	-1	-1.63934	1.63934
194	20180215_RJ6_12	20180215_RJ6_12L	20x	20180215_RJ6_12L	20180215_RJ6_12L_20x	FZ	1	20180215_RJ6_12L_20x_FZ1	2020-01-06	7020	sagittal	60	185.29	dsm_val	DELSME	FCCL	2017-12-16	2018-02-15	61	ETOH	WX	2019-11-19	19	20	21	17.809	20.23	20.8568	18.6994	Lost	Yes	sagittal	L	Mounted	285.048	339.788	225	3	3	0	1	-1	-1.63934	1.63934
195	20180215_RJ6_1	20180215_RJ6_1L	20x	20180215_RJ6_1L	20180215_RJ6_1L_20x	RF	1	20180215_RJ6_1L_20x_RF1	2018-10-10	7020	sagittal	57	160.491	dsm_val	DELSME	FCCL	2017-12-16	2018-02-15	61	ETOH	WX	2018-06-06	19	20	21	18.169	20.789	20.8568	19.0774	Mounted	Yes	sagittal	L	Mounted	265.704	332.177	203	2	3	0	1	-4	-6.55738	6.55738
196	20180215_RJ6_2	20180215_RJ6_2L	20x	20180215_RJ6_2L	20180215_RJ6_2L_20x	RF	1	20180215_RJ6_2L_20x_RF1	2018-10-10	7020	sagittal	55	197.174	dsm_val	DELSME	FCCL	2017-12-16	2018-02-15	61	ETOH	WX	2018-06-06	21	23	24	21.563	24.769	22.8918	22.6411	Mounted	Yes	sagittal	L	Mounted	317.041	396.903	205	3	2	0	1	-6	-9.83607	9.83607
197	20180215_RJ6_3	20180215_RJ6_3R	20x	20180215_RJ6_3R	20180215_RJ6_3R_20x	RF	1	20180215_RJ6_3R_20x_RF1	2018-10-10	7020	sagittal	52	152.503	dsm_val	DELSME	FCCL	2017-12-16	2018-02-15	61	ETOH	WX	2018-06-06	19	20	21	19.76	22.241	20.8568	20.748	Mounted	Yes	sagittal	R	Mounted	247.602	313.061	208	2	3	0	1	-9	-14.7541	14.7541
198	20180215_RJ6_4	20180215_RJ6_4R	20x	20180215_RJ6_4R	20180215_RJ6_4R_20x	RF	1	20180215_RJ6_4R_20x_RF1	2018-10-10	7020	sagittal	56	168.802	dsm_val	DELSME	FCCL	2017-12-16	2018-02-15	61	ETOH	WX	2018-06-06	22	23	24	22.105	25.212	23.9093	23.2102	Mounted	Yes	sagittal	R	Mounted	303.36	372.44	210	2	3	0	1	-5	-8.19672	8.19672
199	20180215_RJ6_5	20180215_RJ6_5L	20x	20180215_RJ6_5L	20180215_RJ6_5L_20x	RF	1	20180215_RJ6_5L_20x_RF1	2018-10-10	7020	sagittal	54	146.739	dsm_val	DELSME	FCCL	2017-12-16	2018-02-15	61	ETOH	WX	2018-06-06	17	18	19	18.216	#N/A	18.8218	19.1268	Mounted	Yes	sagittal	L	Mounted	240.043	302.802	211	2	2	0	1	-7	-11.4754	11.4754
200	20180215_RJ6_10	20180215_RJ6_10R	20x	20180215_RJ6_10R	20180215_RJ6_10R_20x	RF	1	20180215_RJ6_10R_20x_RF1	2018-10-10	7020	sagittal	57	163.169	dsm_val	DELSME	FCCL	2017-12-16	2018-02-15	61	ETOH	WX	2018-06-07	17	NA	NA	18.164	#N/A	18.8218	19.0722	Mounted	Yes	sagittal	R	Mounted	247.06	315.101	222	2	2	0	1	-4	-6.55738	6.55738
201	20180215_RJ6_6	20180215_RJ6_6R	20x	20180215_RJ6_6R	20180215_RJ6_6R_20x	RF	1	20180215_RJ6_6R_20x_RF1	2020-02-05	7020	sagittal	62	187.404	dsm_val	DELSME	FCCL	2017-12-16	2018-02-15	61	ETOH	WX	2018-06-06	20	NA	NA	21.807	#N/A	21.8743	22.8973	Mounted	Yes	sagittal	R	Mounted	306.909	374.502	214	3	2	0	1	1	1.63934	1.63934
202	20180215_RJ6_7	20180215_RJ6_7L	20x	20180215_RJ6_7L	20180215_RJ6_7L_20x	RF	1	20180215_RJ6_7L_20x_RF1	2020-02-05	7020	sagittal	56	203.759	dsm_val	DELSME	FCCL	2017-12-16	2018-02-15	61	ETOH	WX	2018-06-07	21	23	24	21.378	24.039	22.8918	22.4469	Mounted	Yes	sagittal	L	Mounted	342.781	401.262	215	2	2	0	1	-5	-8.19672	8.19672
203	20180215_RJ6_9	20180215_RJ6_9R	20x	20180215_RJ6_9R	20180215_RJ6_9R_20x	RF	1	20180215_RJ6_9R_20x_RF1	2020-02-05	7020	sagittal	59	171.464	dsm_val	DELSME	FCCL	2017-12-16	2018-02-15	61	ETOH	WX	2018-06-07	20	22	23	20.755	23.632	21.8743	21.7928	Mounted	Yes	sagittal	R	Mounted	310.796	373.714	220	3	2	0	1	-2	-3.27869	3.27869
204	20180215_RJ6_12	20180215_RJ6_12L	20x	20180215_RJ6_12L	20180215_RJ6_12L_20x	RF	1	20180215_RJ6_12L_20x_RF1	2020-02-05	7020	sagittal	58	184.843	dsm_val	DELSME	FCCL	2017-12-16	2018-02-15	61	ETOH	WX	2019-11-19	19	20	21	17.809	20.23	20.8568	18.6994	Lost	Yes	sagittal	L	Mounted	285.048	339.788	225	3	3	0	1	-3	-4.91803	4.91803
205	20180316_A4_2	20180316_A4_2L	20x	20180316_A4_2L	20180316_A4_2L_20x	WX	1	20180316_A4_2L_20x_WX1	2019-08-21	7020	sagittal	88	293.11	dsm_val	DELSME	FCCL	2017-12-16	2018-03-16	90	ETOH	WX	2018-06-04	23	25	27	26.028	29.662	24.9268	27.3294	Mounted	Yes	sagittal	L	Mounted	488.414	626.168	229	2	2	0	1	-2	-2.22222	2.22222
206	20180316_A4_2	20180316_A4_2R	20x	20180316_A4_2R	20180316_A4_2R_20x	WX	1	20180316_A4_2R_20x_WX1	2020-01-06	7020	sagittal	88	289.762	dsm_val	DELSME	FCCL	2017-12-16	2018-03-16	90	ETOH	WX	2018-06-04	23	25	27	26.028	29.662	24.9268	27.3294	Mounted	Yes	sagittal	R	Mounted	471.243	655.249	230	2	3	0	1	-2	-2.22222	2.22222
207	20180316_A4_3	20180316_A4_3R	20x	20180316_A4_3R	20180316_A4_3R_20x	WX	1	20180316_A4_3R_20x_WX1	2020-01-06	7020	sagittal	90	259.192	dsm_val	DELSME	FCCL	2017-12-16	2018-03-16	90	ETOH	WX	2018-06-04	29	31	33	29.19	33.299	31.0318	30.6495	Mounted	Yes	sagittal	R	Mounted	489.333	622.492	232	3	2	0	1	0	0	0
208	20180316_A4_4	20180316_A4_4L	20x	20180316_A4_4L	20180316_A4_4L_20x	WX	1	20180316_A4_4L_20x_WX1	2020-01-06	7020	sagittal	89	273.796	dsm_val	DELSME	FCCL	2017-12-16	2018-03-16	90	ETOH	WX	2018-06-04	26	28	30	26.789	#N/A	27.9793	28.1285	Mounted	Yes	sagittal	L	Mounted	544.648	642.544	233	3	3	0	1	-1	-1.11111	1.11111
209	20180316_A4_4	20180316_A4_4R	20x	20180316_A4_4R	20180316_A4_4R_20x	WX	1	20180316_A4_4R_20x_WX1	2020-01-06	7020	sagittal	88	274.904	dsm_val	DELSME	FCCL	2017-12-16	2018-03-16	90	ETOH	WX	2018-06-04	26	28	30	26.789	#N/A	27.9793	28.1285	Mounted	Yes	sagittal	R	Mounted	524.801	622.972	234	3	3	0	1	-2	-2.22222	2.22222
210	20180316_A4_6	20180316_A4_6R	20x	20180316_A4_6R	20180316_A4_6R_20x	WX	1	20180316_A4_6R_20x_WX1	2020-01-06	7020	sagittal	93	321.508	dsm_val	DELSME	FCCL	2017-12-16	2018-03-16	90	ETOH	WX	2018-06-05	27	29	31	27.432	31.241	28.9968	28.8036	Mounted	Yes	sagittal	R	Mounted	549.783	758.711	238	3	2	0	1	3	3.33333	3.33333
211	20180316_A4_7	20180316_A4_7L	20x	20180316_A4_7R	20180316_A4_7L_20x	WX	1	20180316_A4_7L_20x_WX1	2019-08-21	7020	sagittal	91	276.811	dsm_val	DELSME	FCCL	2017-12-16	2018-03-16	90	ETOH	WX	2018-06-05	25	27	29	25.256	28.461	26.9618	26.5188	Mounted	Yes	sagittal	L	Mounted	511.324	700.947	239	2	2	0	1	1	1.11111	1.11111
212	20180316_A4_8	20180316_A4_8R	20x	20180316_A4_8R	20180316_A4_8R_20x	WX	1	20180316_A4_8R_20x_WX1	2019-08-21	7020	sagittal	88	284.43	dsm_val	DELSME	FCCL	2017-12-16	2018-03-16	90	ETOH	WX	2018-06-06	26	27	29	26.44	29.96	27.9793	27.762	Mounted	Yes	sagittal	R	Mounted	494.665	615.926	242	3	2	0	1	-2	-2.22222	2.22222
213	20180316_A4_9	20180316_A4_9L	20x	20180316_A4_9L	20180316_A4_9L_20x	WX	1	20180316_A4_9L_20x_WX1	2019-08-21	7020	sagittal	89	257.404	dsm_val	DELSME	FCCL	2017-12-16	2018-03-16	90	ETOH	WX	2018-06-06	24	26	28	24.629	28.038	25.9443	25.8605	Lost	Yes	sagittal	L	Mounted	448.971	638.987	243	3	2	0	1	-1	-1.11111	1.11111
214	20180316_A4_10	20180316_A4_10L	20x	20180316_A4_10L	20180316_A4_10L_20x	WX	1	20180316_A4_10L_20x_WX1	2019-08-21	7020	sagittal	86	300.119	dsm_val	DELSME	FCCL	2017-12-16	2018-03-16	90	ETOH	WX	2018-06-06	25	27	28	25.245	28.724	26.9618	26.5072	Mounted	Yes	sagittal	L	Mounted	501.586	666.998	245	2	2	0	1	-4	-4.44444	4.44444
215	20180316_A4_10	20180316_A4_10R	20x	20180316_A4_10R	20180316_A4_10R_20x	WX	1	20180316_A4_10R_20x_WX1	2020-01-06	7020	sagittal	90	307.359	dsm_val	DELSME	FCCL	2017-12-16	2018-03-16	90	ETOH	WX	2018-06-06	25	27	28	25.245	28.724	26.9618	26.5072	Mounted	Yes	sagittal	R	Mounted	498.274	682.508	246	3	3	0	1	0	0	0
216	20180316_A4_11	20180316_A4_11L	20x	20180316_A4_11L	20180316_A4_11L_20x	WX	1	20180316_A4_11L_20x_WX1	2020-01-06	7020	sagittal	94	229.011	dsm_val	DELSME	FCCL	2017-12-16	2018-03-16	90	ETOH	WX	2019-11-19	21	22	23	20.738	23.549	22.8918	21.7749	Mounted	Yes	sagittal	L	Mounted	374.751	491.211	247	3	2	0	1	4	4.44444	4.44444
217	20180316_A4_11	20180316_A4_11R	20x	20180316_A4_11R	20180316_A4_11R_20x	WX	1	20180316_A4_11R_20x_WX1	2020-01-06	7020	sagittal	89	224.726	dsm_val	DELSME	FCCL	2017-12-16	2018-03-16	90	ETOH	WX	2019-11-19	21	22	23	20.738	23.549	22.8918	21.7749	Mounted	Yes	sagittal	R	Mounted	381.655	486.577	248	3	3	0	1	-1	-1.11111	1.11111
218	20180316_A4_12	20180316_A4_12L	20x	20180316_A4_12L	20180316_A4_12L_20x	WX	1	20180316_A4_12L_20x_WX1	2020-01-06	7020	sagittal	90	272.475	dsm_val	DELSME	FCCL	2017-12-16	2018-03-16	90	ETOH	WX	2019-11-19	23	25	26	23.276	26.304	24.9268	24.4398	Mounted	Yes	sagittal	L	Mounted	448.358	613.719	249	3	2	0	1	0	0	0
219	20180316_A4_12	20180316_A4_12R	20x	20180316_A4_12R	20180316_A4_12R_20x	WX	1	20180316_A4_12R_20x_WX1	2020-01-06	7020	sagittal	97	266.018	dsm_val	DELSME	FCCL	2017-12-16	2018-03-16	90	ETOH	WX	2019-11-19	23	25	26	23.276	26.304	24.9268	24.4398	Mounted	Yes	sagittal	R	Mounted	436.857	562.292	250	3	2	0	1	7	7.77778	7.77778
220	20180316_A4_13	20180316_A4_13L	20x	20180316_A4_13L	20180316_A4_13L_20x	WX	1	20180316_A4_13L_20x_WX1	2020-01-06	7020	sagittal	86	285.192	dsm_val	DELSME	FCCL	2017-12-16	2018-03-16	90	ETOH	WX	2019-11-19	26	28	29	25.572	29.4	27.9793	26.8506	Mounted	Yes	sagittal	L	Mounted	537.834	652.599	251	3	3	0	1	-4	-4.44444	4.44444
221	20180316_A4_2	20180316_A4_2L	20x	20180316_A4_2L	20180316_A4_2L_20x	FZ	1	20180316_A4_2L_20x_FZ1	2019-08-26	7020	sagittal	90	288.717	dsm_val	DELSME	FCCL	2017-12-16	2018-03-16	90	ETOH	WX	2018-06-04	23	25	27	26.028	29.662	24.9268	27.3294	Mounted	Yes	sagittal	L	Mounted	488.414	626.168	229	2	2	0	1	0	0	0
222	20180316_A4_2	20180316_A4_2R	20x	20180316_A4_2R	20180316_A4_2R_20x	FZ	1	20180316_A4_2R_20x_FZ1	2020-01-06	7020	sagittal	87	289.954	dsm_val	DELSME	FCCL	2017-12-16	2018-03-16	90	ETOH	WX	2018-06-04	23	25	27	26.028	29.662	24.9268	27.3294	Mounted	Yes	sagittal	R	Mounted	471.243	655.249	230	2	3	0	1	-3	-3.33333	3.33333
223	20180316_A4_3	20180316_A4_3R	20x	20180316_A4_3R	20180316_A4_3R_20x	FZ	1	20180316_A4_3R_20x_FZ1	2020-01-06	7020	sagittal	89	257.958	dsm_val	DELSME	FCCL	2017-12-16	2018-03-16	90	ETOH	WX	2018-06-04	29	31	33	29.19	33.299	31.0318	30.6495	Mounted	Yes	sagittal	R	Mounted	489.333	622.492	232	3	2	0	1	-1	-1.11111	1.11111
224	20180316_A4_4	20180316_A4_4L	20x	20180316_A4_4L	20180316_A4_4L_20x	FZ	1	20180316_A4_4L_20x_FZ1	2020-01-06	7020	sagittal	87	273.292	dsm_val	DELSME	FCCL	2017-12-16	2018-03-16	90	ETOH	WX	2018-06-04	26	28	30	26.789	#N/A	27.9793	28.1285	Mounted	Yes	sagittal	L	Mounted	544.648	642.544	233	3	3	0	1	-3	-3.33333	3.33333
225	20180316_A4_4	20180316_A4_4R	20x	20180316_A4_4R	20180316_A4_4R_20x	FZ	1	20180316_A4_4R_20x_FZ1	2020-01-06	7020	sagittal	87	274.708	dsm_val	DELSME	FCCL	2017-12-16	2018-03-16	90	ETOH	WX	2018-06-04	26	28	30	26.789	#N/A	27.9793	28.1285	Mounted	Yes	sagittal	R	Mounted	524.801	622.972	234	3	3	0	1	-3	-3.33333	3.33333
226	20180316_A4_6	20180316_A4_6R	20x	20180316_A4_6R	20180316_A4_6R_20x	FZ	1	20180316_A4_6R_20x_FZ1	2020-01-06	7020	sagittal	92	322.08	dsm_val	DELSME	FCCL	2017-12-16	2018-03-16	90	ETOH	WX	2018-06-05	27	29	31	27.432	31.241	28.9968	28.8036	Mounted	Yes	sagittal	R	Mounted	549.783	758.711	238	3	2	0	1	2	2.22222	2.22222
227	20180316_A4_7	20180316_A4_7L	20x	20180316_A4_7R	20180316_A4_7L_20x	FZ	1	20180316_A4_7L_20x_FZ1	2019-08-26	7020	sagittal	92	274.659	dsm_val	DELSME	FCCL	2017-12-16	2018-03-16	90	ETOH	WX	2018-06-05	25	27	29	25.256	28.461	26.9618	26.5188	Mounted	Yes	sagittal	L	Mounted	511.324	700.947	239	2	2	0	1	2	2.22222	2.22222
228	20180316_A4_8	20180316_A4_8R	20x	20180316_A4_8R	20180316_A4_8R_20x	FZ	1	20180316_A4_8R_20x_FZ1	2019-08-26	7020	sagittal	91	283.264	dsm_val	DELSME	FCCL	2017-12-16	2018-03-16	90	ETOH	WX	2018-06-06	26	27	29	26.44	29.96	27.9793	27.762	Mounted	Yes	sagittal	R	Mounted	494.665	615.926	242	3	2	0	1	1	1.11111	1.11111
229	20180316_A4_9	20180316_A4_9L	20x	20180316_A4_9L	20180316_A4_9L_20x	FZ	1	20180316_A4_9L_20x_FZ1	2019-08-26	7020	sagittal	91	258.456	dsm_val	DELSME	FCCL	2017-12-16	2018-03-16	90	ETOH	WX	2018-06-06	24	26	28	24.629	28.038	25.9443	25.8605	Lost	Yes	sagittal	L	Mounted	448.971	638.987	243	3	2	0	1	1	1.11111	1.11111
230	20180316_A4_10	20180316_A4_10L	20x	20180316_A4_10L	20180316_A4_10L_20x	FZ	1	20180316_A4_10L_20x_FZ1	2019-08-26	7020	sagittal	91	296.803	dsm_val	DELSME	FCCL	2017-12-16	2018-03-16	90	ETOH	WX	2018-06-06	25	27	28	25.245	28.724	26.9618	26.5072	Mounted	Yes	sagittal	L	Mounted	501.586	666.998	245	2	2	0	1	1	1.11111	1.11111
231	20180316_A4_10	20180316_A4_10R	20x	20180316_A4_10R	20180316_A4_10R_20x	FZ	1	20180316_A4_10R_20x_FZ1	2020-01-06	7020	sagittal	89	306.11	dsm_val	DELSME	FCCL	2017-12-16	2018-03-16	90	ETOH	WX	2018-06-06	25	27	28	25.245	28.724	26.9618	26.5072	Mounted	Yes	sagittal	R	Mounted	498.274	682.508	246	3	3	0	1	-1	-1.11111	1.11111
232	20180316_A4_11	20180316_A4_11L	20x	20180316_A4_11L	20180316_A4_11L_20x	FZ	1	20180316_A4_11L_20x_FZ1	2020-01-06	7020	sagittal	89	228.145	dsm_val	DELSME	FCCL	2017-12-16	2018-03-16	90	ETOH	WX	2019-11-19	21	22	23	20.738	23.549	22.8918	21.7749	Mounted	Yes	sagittal	L	Mounted	374.751	491.211	247	3	2	0	1	-1	-1.11111	1.11111
233	20180316_A4_11	20180316_A4_11R	20x	20180316_A4_11R	20180316_A4_11R_20x	FZ	1	20180316_A4_11R_20x_FZ1	2020-01-06	7020	sagittal	88	224.942	dsm_val	DELSME	FCCL	2017-12-16	2018-03-16	90	ETOH	WX	2019-11-19	21	22	23	20.738	23.549	22.8918	21.7749	Mounted	Yes	sagittal	R	Mounted	381.655	486.577	248	3	3	0	1	-2	-2.22222	2.22222
234	20180316_A4_12	20180316_A4_12L	20x	20180316_A4_12L	20180316_A4_12L_20x	FZ	1	20180316_A4_12L_20x_FZ1	2020-01-06	7020	sagittal	89	272.509	dsm_val	DELSME	FCCL	2017-12-16	2018-03-16	90	ETOH	WX	2019-11-19	23	25	26	23.276	26.304	24.9268	24.4398	Mounted	Yes	sagittal	L	Mounted	448.358	613.719	249	3	2	0	1	-1	-1.11111	1.11111
235	20180316_A4_12	20180316_A4_12R	20x	20180316_A4_12R	20180316_A4_12R_20x	FZ	1	20180316_A4_12R_20x_FZ1	2020-01-06	7020	sagittal	90	265.16	dsm_val	DELSME	FCCL	2017-12-16	2018-03-16	90	ETOH	WX	2019-11-19	23	25	26	23.276	26.304	24.9268	24.4398	Mounted	Yes	sagittal	R	Mounted	436.857	562.292	250	3	2	0	1	0	0	0
236	20180316_A4_13	20180316_A4_13L	20x	20180316_A4_13L	20180316_A4_13L_20x	FZ	1	20180316_A4_13L_20x_FZ1	2020-01-06	7020	sagittal	86	285.618	dsm_val	DELSME	FCCL	2017-12-16	2018-03-16	90	ETOH	WX	2019-11-19	26	28	29	25.572	29.4	27.9793	26.8506	Mounted	Yes	sagittal	L	Mounted	537.834	652.599	251	3	3	0	1	-4	-4.44444	4.44444
237	20180316_A4_2	20180316_A4_2L	20x	20180316_A4_2L	20180316_A4_2L_20x	RF	1	20180316_A4_2L_20x_RF1	2018-10-10	7020	sagittal	89	293.992	dsm_val	DELSME	FCCL	2017-12-16	2018-03-16	90	ETOH	WX	2018-06-04	23	25	27	26.028	29.662	24.9268	27.3294	Mounted	Yes	sagittal	L	Mounted	488.414	626.168	229	2	2	0	1	-1	-1.11111	1.11111
238	20180316_A4_2	20180316_A4_2R	20x	20180316_A4_2R	20180316_A4_2R_20x	RF	1	20180316_A4_2R_20x_RF1	2020-02-05	7020	sagittal	87	288.995	dsm_val	DELSME	FCCL	2017-12-16	2018-03-16	90	ETOH	WX	2018-06-04	23	25	27	26.028	29.662	24.9268	27.3294	Mounted	Yes	sagittal	R	Mounted	471.243	655.249	230	2	3	0	1	-3	-3.33333	3.33333
239	20180316_A4_3	20180316_A4_3R	20x	20180316_A4_3R	20180316_A4_3R_20x	RF	1	20180316_A4_3R_20x_RF1	2020-02-05	7020	sagittal	90	258.423	dsm_val	DELSME	FCCL	2017-12-16	2018-03-16	90	ETOH	WX	2018-06-04	29	31	33	29.19	33.299	31.0318	30.6495	Mounted	Yes	sagittal	R	Mounted	489.333	622.492	232	3	2	0	1	0	0	0
240	20180316_A4_4	20180316_A4_4L	20x	20180316_A4_4L	20180316_A4_4L_20x	RF	1	20180316_A4_4L_20x_RF1	2020-02-05	7020	sagittal	87	272.596	dsm_val	DELSME	FCCL	2017-12-16	2018-03-16	90	ETOH	WX	2018-06-04	26	28	30	26.789	#N/A	27.9793	28.1285	Mounted	Yes	sagittal	L	Mounted	544.648	642.544	233	3	3	0	1	-3	-3.33333	3.33333
241	20180316_A4_4	20180316_A4_4R	20x	20180316_A4_4R	20180316_A4_4R_20x	RF	1	20180316_A4_4R_20x_RF1	2020-02-05	7020	sagittal	86	273.942	dsm_val	DELSME	FCCL	2017-12-16	2018-03-16	90	ETOH	WX	2018-06-04	26	28	30	26.789	#N/A	27.9793	28.1285	Mounted	Yes	sagittal	R	Mounted	524.801	622.972	234	3	3	0	1	-4	-4.44444	4.44444
242	20180316_A4_6	20180316_A4_6R	20x	20180316_A4_6R	20180316_A4_6R_20x	RF	1	20180316_A4_6R_20x_RF1	2020-02-05	7020	sagittal	95	321.514	dsm_val	DELSME	FCCL	2017-12-16	2018-03-16	90	ETOH	WX	2018-06-05	27	29	31	27.432	31.241	28.9968	28.8036	Mounted	Yes	sagittal	R	Mounted	549.783	758.711	238	3	2	0	1	5	5.55556	5.55556
243	20180316_A4_7	20180316_A4_7L	20x	20180316_A4_7R	20180316_A4_7L_20x	RF	1	20180316_A4_7L_20x_RF1	2018-10-10	7020	sagittal	89	277.01	dsm_val	DELSME	FCCL	2017-12-16	2018-03-16	90	ETOH	WX	2018-06-05	25	27	29	25.256	28.461	26.9618	26.5188	Mounted	Yes	sagittal	L	Mounted	511.324	700.947	239	2	2	0	1	-1	-1.11111	1.11111
244	20180316_A4_8	20180316_A4_8R	20x	20180316_A4_8R	20180316_A4_8R_20x	RF	1	20180316_A4_8R_20x_RF1	2018-10-10	7020	sagittal	88	285.01	dsm_val	DELSME	FCCL	2017-12-16	2018-03-16	90	ETOH	WX	2018-06-06	26	27	29	26.44	29.96	27.9793	27.762	Mounted	Yes	sagittal	R	Mounted	494.665	615.926	242	3	2	0	1	-2	-2.22222	2.22222
245	20180316_A4_9	20180316_A4_9L	20x	20180316_A4_9L	20180316_A4_9L_20x	RF	1	20180316_A4_9L_20x_RF1	2018-10-10	7020	sagittal	89	258.096	dsm_val	DELSME	FCCL	2017-12-16	2018-03-16	90	ETOH	WX	2018-06-06	24	26	28	24.629	28.038	25.9443	25.8605	Lost	Yes	sagittal	L	Mounted	448.971	638.987	243	3	2	0	1	-1	-1.11111	1.11111
246	20180316_A4_10	20180316_A4_10L	20x	20180316_A4_10L	20180316_A4_10L_20x	RF	1	20180316_A4_10L_20x_RF1	2018-10-10	7020	sagittal	88	303.049	dsm_val	DELSME	FCCL	2017-12-16	2018-03-16	90	ETOH	WX	2018-06-06	25	27	28	25.245	28.724	26.9618	26.5072	Mounted	Yes	sagittal	L	Mounted	501.586	666.998	245	2	2	0	1	-2	-2.22222	2.22222
247	20180316_A4_10	20180316_A4_10R	20x	20180316_A4_10R	20180316_A4_10R_20x	RF	1	20180316_A4_10R_20x_RF1	2020-02-05	7020	sagittal	88	305.528	dsm_val	DELSME	FCCL	2017-12-16	2018-03-16	90	ETOH	WX	2018-06-06	25	27	28	25.245	28.724	26.9618	26.5072	Mounted	Yes	sagittal	R	Mounted	498.274	682.508	246	3	3	0	1	-2	-2.22222	2.22222
248	20180316_A4_11	20180316_A4_11L	20x	20180316_A4_11L	20180316_A4_11L_20x	RF	1	20180316_A4_11L_20x_RF1	2020-02-05	7020	sagittal	89	228.496	dsm_val	DELSME	FCCL	2017-12-16	2018-03-16	90	ETOH	WX	2019-11-19	21	22	23	20.738	23.549	22.8918	21.7749	Mounted	Yes	sagittal	L	Mounted	374.751	491.211	247	3	2	0	1	-1	-1.11111	1.11111
249	20180316_A4_11	20180316_A4_11R	20x	20180316_A4_11R	20180316_A4_11R_20x	RF	1	20180316_A4_11R_20x_RF1	2020-02-05	7020	sagittal	87	224.117	dsm_val	DELSME	FCCL	2017-12-16	2018-03-16	90	ETOH	WX	2019-11-19	21	22	23	20.738	23.549	22.8918	21.7749	Mounted	Yes	sagittal	R	Mounted	381.655	486.577	248	3	3	0	1	-3	-3.33333	3.33333
250	20180316_A4_12	20180316_A4_12L	20x	20180316_A4_12L	20180316_A4_12L_20x	RF	1	20180316_A4_12L_20x_RF1	2020-02-05	7020	sagittal	91	272.923	dsm_val	DELSME	FCCL	2017-12-16	2018-03-16	90	ETOH	WX	2019-11-19	23	25	26	23.276	26.304	24.9268	24.4398	Mounted	Yes	sagittal	L	Mounted	448.358	613.719	249	3	2	0	1	1	1.11111	1.11111
251	20180316_A4_12	20180316_A4_12R	20x	20180316_A4_12R	20180316_A4_12R_20x	RF	1	20180316_A4_12R_20x_RF1	2020-02-05	7020	sagittal	92	265.388	dsm_val	DELSME	FCCL	2017-12-16	2018-03-16	90	ETOH	WX	2019-11-19	23	25	26	23.276	26.304	24.9268	24.4398	Mounted	Yes	sagittal	R	Mounted	436.857	562.292	250	3	2	0	1	2	2.22222	2.22222
252	20180316_A4_13	20180316_A4_13L	20x	20180316_A4_13L	20180316_A4_13L_20x	RF	1	20180316_A4_13L_20x_RF1	2020-02-05	7020	sagittal	90	285.485	dsm_val	DELSME	FCCL	2017-12-16	2018-03-16	90	ETOH	WX	2019-11-19	26	28	29	25.572	29.4	27.9793	26.8506	Mounted	Yes	sagittal	L	Mounted	537.834	652.599	251	3	3	0	1	0	0	0
253	20170711_J5_1	20170711_J5_1L	20x	20170711_J5_1L	20170711_J5_1L_20x	WX	1	20170711_J5_1L_20x_WX1	2019-08-21	7020	sagittal	178	585.262	dsm_val	DELSME	FCCL	2017-01-12	2017-07-11	180	Frozen	HM	2018-04-16	53	57	61	54.034	63.169	54.8896	54.8896	Mounted	Yes	sagittal	L	Mounted	1335.66	1718.14	253	2	3	0	1	-2	-1.11111	1.11111
254	20170711_J5_1	20170711_J5_1R	20x	20170711_J5_1R	20170711_J5_1R_20x	WX	1	20170711_J5_1R_20x_WX1	2019-08-21	7020	sagittal	177	630.877	dsm_val	DELSME	FCCL	2017-01-12	2017-07-11	180	Frozen	HM	2018-04-16	53	57	61	54.034	63.169	54.8896	54.8896	Mounted	Yes	sagittal	R	Mounted	1352.6	1761.89	254	1	3	0	1	-3	-1.66667	1.66667
255	20170711_J5_2	20170711_J5_2L	20x	20170711_J5_2L	20170711_J5_2L_20x	WX	1	20170711_J5_2L_20x_WX1	2019-08-21	7020	sagittal	170	521.56	dsm_val	DELSME	FCCL	2017-01-12	2017-07-11	180	Frozen	HM	2018-04-16	46	49	53	48.105	56.697	47.7657	47.7657	Mounted	Yes	sagittal	L	Mounted	1139.45	1482.53	255	1	3	0	1	-10	-5.55556	5.55556
256	20170711_J5_2	20170711_J5_2R	20x	20170711_J5_2R	20170711_J5_2R_20x	WX	1	20170711_J5_2R_20x_WX1	2019-08-21	7020	sagittal	174	559.327	dsm_val	DELSME	FCCL	2017-01-12	2017-07-11	180	Frozen	HM	2018-04-16	46	49	53	48.105	56.697	47.7657	47.7657	Mounted	Yes	sagittal	R	Mounted	1213.43	1575.68	256	1	3	0	1	-6	-3.33333	3.33333
257	20170711_J5_4	20170711_J5_4L	20x	20170711_J5_4L	20170711_J5_4L_20x	WX	1	20170711_J5_4L_20x_WX1	2019-08-21	7020	sagittal	178	576.609	dsm_val	DELSME	FCCL	2017-01-12	2017-07-11	180	Frozen	HM	2018-04-16	50	54	59	51.338	59.843	51.8365	51.8365	Mounted	Yes	sagittal	L	Mounted	1261.65	1817.04	259	3	2	0	1	-2	-1.11111	1.11111
258	20170711_J5_5	20170711_J5_5L	20x	20170711_J5_5L	20170711_J5_5L_20x	WX	1	20170711_J5_5L_20x_WX1	2019-08-21	7020	sagittal	174	561.719	dsm_val	DELSME	FCCL	2017-01-12	2017-07-11	180	Frozen	HM	2018-04-16	46	49	53	46.534	54.546	47.7657	47.7657	Mounted	Yes	sagittal	L	Mounted	1197.6	NA	261	2	3	0	1	-6	-3.33333	3.33333
259	20170711_J5_7	20170711_J5_7L	20x	20170711_J5_7L	20170711_J5_7L_20x	WX	1	20170711_J5_7L_20x_WX1	2019-08-21	7020	sagittal	173	604.842	dsm_val	DELSME	FCCL	2017-01-12	2017-07-11	180	Frozen	HM	2018-04-16	49	53	57	50.501	59.146	50.8188	50.8188	Mounted	Yes	sagittal	L	Mounted	1261.55	1786.48	265	3	2	0	1	-7	-3.88889	3.88889
260	20170711_J5_8	20170711_J5_8L	20x	20170711_J5_8L	20170711_J5_8L_20x	WX	1	20170711_J5_8L_20x_WX1	2019-08-21	7020	sagittal	177	593.623	dsm_val	DELSME	FCCL	2017-01-12	2017-07-11	180	Frozen	HM	2018-04-16	48	53	56	48.844	57.814	49.8011	49.8011	Mounted	Yes	sagittal	L	Mounted	1223.01	1726.44	267	3	3	0	1	-3	-1.66667	1.66667
261	20170711_J5_10	20170711_J5_10L	20x	20170711_J5_10L	20170711_J5_10L_20x	WX	1	20170711_J5_10L_20x_WX1	2019-08-21	7020	sagittal	181	578.139	dsm_val	DELSME	FCCL	2017-01-12	2017-07-11	180	Frozen	HM	2018-04-16	46	50	53	46.483	54.797	47.7657	47.7657	Mounted	Yes	sagittal	L	Mounted	1125.56	1516.95	271	1	2	0	1	1	0.555556	0.555556
262	20170711_J7_2	20170711_J7_2L	20x	20170711_J7_2L	20170711_J7_2L_20x	WX	1	20170711_J7_2L_20x_WX1	2019-08-21	7020	sagittal	182	558.548	dsm_val	DELSME	FCCL	2017-01-12	2017-07-11	180	Frozen	WX	2018-04-18	48	52	55	49.7	57.776	49.8011	49.8011	Mounted	Yes	sagittal	L	Mounted	1220.22	1555.83	275	1	3	0	1	2	1.11111	1.11111
263	20170711_J7_3	20170711_J7_3L	20x	20170711_J7_3L	20170711_J7_3L_20x	WX	1	20170711_J7_3L_20x_WX1	2019-08-21	7020	sagittal	169	546.773	dsm_val	DELSME	FCCL	2017-01-12	2017-07-11	180	Frozen	WX	2018-04-18	39	43	46	40.856	48.245	40.6418	40.6418	Mounted	Yes	sagittal	L	Mounted	1067.56	1400.91	277	1	3	0	1	-11	-6.11111	6.11111
264	20170711_J7_4	20170711_J7_4L	20x	20170711_J7_4L	20170711_J7_4L_20x	WX	1	20170711_J7_4L_20x_WX1	2019-08-21	7020	sagittal	172	536.43	dsm_val	DELSME	FCCL	2017-01-12	2017-07-11	180	Frozen	WX	2018-04-18	46	50	55	45.984	55.019	47.7657	47.7657	Mounted	Yes	sagittal	L	Mounted	1209.31	1481.24	279	1	2	0	1	-8	-4.44444	4.44444
265	20170711_J7_5	20170711_J7_5L	20x	20170711_J7_5L	20170711_J7_5L_20x	WX	1	20170711_J7_5L_20x_WX1	2019-08-21	7020	sagittal	172	471.81	dsm_val	DELSME	FCCL	2017-01-12	2017-07-11	180	Frozen	WX	2018-04-18	41	45	50	42.504	50.058	42.6772	42.6772	Mounted	Yes	sagittal	L	Mounted	944.226	1223.68	281	3	2	0	1	-8	-4.44444	4.44444
266	20170711_J7_6	20170711_J7_6L	20x	20170711_J7_6L	20170711_J7_6L_20x	WX	1	20170711_J7_6L_20x_WX1	2019-08-21	7020	sagittal	176	623.718	dsm_val	DELSME	FCCL	2017-01-12	2017-07-11	180	Frozen	WX	2018-04-18	52	56	61	52.847	62.643	53.8719	53.8719	Mounted	Yes	sagittal	L	Mounted	1228.08	1644.74	283	2	2	0	1	-4	-2.22222	2.22222
267	20170711_J7_9	20170711_J7_9L	20x	20170711_J7_9L	20170711_J7_9L_20x	WX	1	20170711_J7_9L_20x_WX1	2019-08-21	7020	sagittal	178	605.457	dsm_val	DELSME	FCCL	2017-01-12	2017-07-11	180	Frozen	WX	2018-04-18	53	56	61	52.534	61.058	54.8896	54.8896	A1	Yes	sagittal	L	Mounted	1182.32	NA	289	1	3	0	1	-2	-1.11111	1.11111
268	20170711_J7_10	20170711_J7_10L	20x	20170711_J7_10L	20170711_J7_10L_20x	WX	1	20170711_J7_10L_20x_WX1	2019-08-21	7020	sagittal	180	552.078	dsm_val	DELSME	FCCL	2017-01-12	2017-07-11	180	Frozen	WX	2018-04-18	46	50	55	47.517	#N/A	47.7657	47.7657	A2	Yes	sagittal	L	Mounted	1147.69	1552.48	291	2	3	0	1	0	0	0
269	20170711_J7_9	20170711_J7_9R	20x	20170711_J7_9R	20170711_J7_9R_20x	WX	1	20170711_J7_9R_20x_WX1	2019-08-21	7020	sagittal	182	635.998	dsm_val	DELSME	FCCL	2017-01-12	2017-07-11	180	Frozen	WX	2018-04-18	53	56	61	52.534	61.058	54.8896	54.8896	A1	Yes	sagittal	R	Mounted	1243.72	1671.14	290	2	2	0	1	2	1.11111	1.11111
270	20170711_J7_10	20170711_J7_10R	20x	20170711_J7_10R	20170711_J7_10R_20x	WX	1	20170711_J7_10R_20x_WX1	2019-08-21	7020	sagittal	175	572.972	dsm_val	DELSME	FCCL	2017-01-12	2017-07-11	180	Frozen	WX	2018-04-18	46	50	55	47.517	#N/A	47.7657	47.7657	A2	Yes	sagittal	R	Mounted	1213.77	1662.31	292	1	2	0	1	-5	-2.77778	2.77778
271	20170711_J5_7	20170711_J5_7R	20x	20170711_J5_7R	20170711_J5_7R_20x	WX	1	20170711_J5_7R_20x_WX1	2020-01-06	7020	sagittal	187	608.216	dsm_val	DELSME	FCCL	2017-01-12	2017-07-11	180	Frozen	HM	2018-04-16	49	53	57	50.501	59.146	50.8188	50.8188	Mounted	Yes	sagittal	R	Mounted	1321.94	1801.68	266	2	3	0	1	7	3.88889	3.88889
272	20170711_J5_1	20170711_J5_1L	20x	20170711_J5_1L	20170711_J5_1L_20x	FZ	1	20170711_J5_1L_20x_FZ1	2019-08-22	7020	sagittal	174	583.025	dsm_val	DELSME	FCCL	2017-01-12	2017-07-11	180	Frozen	HM	2018-04-16	53	57	61	54.034	63.169	54.8896	54.8896	Mounted	Yes	sagittal	L	Mounted	1335.66	1718.14	253	2	3	0	1	-6	-3.33333	3.33333
273	20170711_J5_1	20170711_J5_1R	20x	20170711_J5_1R	20170711_J5_1R_20x	FZ	1	20170711_J5_1R_20x_FZ1	2019-08-22	7020	sagittal	177	624.724	dsm_val	DELSME	FCCL	2017-01-12	2017-07-11	180	Frozen	HM	2018-04-16	53	57	61	54.034	63.169	54.8896	54.8896	Mounted	Yes	sagittal	R	Mounted	1352.6	1761.89	254	1	3	0	1	-3	-1.66667	1.66667
274	20170711_J5_2	20170711_J5_2L	20x	20170711_J5_2L	20170711_J5_2L_20x	FZ	1	20170711_J5_2L_20x_FZ1	2019-08-22	7020	sagittal	180	520.489	dsm_val	DELSME	FCCL	2017-01-12	2017-07-11	180	Frozen	HM	2018-04-16	46	49	53	48.105	56.697	47.7657	47.7657	Mounted	Yes	sagittal	L	Mounted	1139.45	1482.53	255	1	3	0	1	0	0	0
275	20170711_J5_2	20170711_J5_2R	20x	20170711_J5_2R	20170711_J5_2R_20x	FZ	1	20170711_J5_2R_20x_FZ1	2019-08-22	7020	sagittal	180	557.879	dsm_val	DELSME	FCCL	2017-01-12	2017-07-11	180	Frozen	HM	2018-04-16	46	49	53	48.105	56.697	47.7657	47.7657	Mounted	Yes	sagittal	R	Mounted	1213.43	1575.68	256	1	3	0	1	0	0	0
276	20170711_J5_4	20170711_J5_4L	20x	20170711_J5_4L	20170711_J5_4L_20x	FZ	1	20170711_J5_4L_20x_FZ1	2019-08-22	7020	sagittal	178	574.255	dsm_val	DELSME	FCCL	2017-01-12	2017-07-11	180	Frozen	HM	2018-04-16	50	54	59	51.338	59.843	51.8365	51.8365	Mounted	Yes	sagittal	L	Mounted	1261.65	1817.04	259	3	2	0	1	-2	-1.11111	1.11111
277	20170711_J5_5	20170711_J5_5L	20x	20170711_J5_5L	20170711_J5_5L_20x	FZ	1	20170711_J5_5L_20x_FZ1	2019-08-22	7020	sagittal	180	560.951	dsm_val	DELSME	FCCL	2017-01-12	2017-07-11	180	Frozen	HM	2018-04-16	46	49	53	46.534	54.546	47.7657	47.7657	Mounted	Yes	sagittal	L	Mounted	1197.6	NA	261	2	3	0	1	0	0	0
278	20170711_J5_7	20170711_J5_7L	20x	20170711_J5_7L	20170711_J5_7L_20x	FZ	1	20170711_J5_7L_20x_FZ1	2019-08-22	7020	sagittal	173	603.172	dsm_val	DELSME	FCCL	2017-01-12	2017-07-11	180	Frozen	HM	2018-04-16	49	53	57	50.501	59.146	50.8188	50.8188	Mounted	Yes	sagittal	L	Mounted	1261.55	1786.48	265	3	2	0	1	-7	-3.88889	3.88889
279	20170711_J5_8	20170711_J5_8L	20x	20170711_J5_8L	20170711_J5_8L_20x	FZ	1	20170711_J5_8L_20x_FZ1	2019-08-22	7020	sagittal	176	592.06	dsm_val	DELSME	FCCL	2017-01-12	2017-07-11	180	Frozen	HM	2018-04-16	48	53	56	48.844	57.814	49.8011	49.8011	Mounted	Yes	sagittal	L	Mounted	1223.01	1726.44	267	3	3	0	1	-4	-2.22222	2.22222
280	20170711_J5_10	20170711_J5_10L	20x	20170711_J5_10L	20170711_J5_10L_20x	FZ	1	20170711_J5_10L_20x_FZ1	2019-08-22	7020	sagittal	180	576.93	dsm_val	DELSME	FCCL	2017-01-12	2017-07-11	180	Frozen	HM	2018-04-16	46	50	53	46.483	54.797	47.7657	47.7657	Mounted	Yes	sagittal	L	Mounted	1125.56	1516.95	271	1	2	0	1	0	0	0
281	20170711_J7_2	20170711_J7_2L	20x	20170711_J7_2L	20170711_J7_2L_20x	FZ	1	20170711_J7_2L_20x_FZ1	2019-08-22	7020	sagittal	178	557.561	dsm_val	DELSME	FCCL	2017-01-12	2017-07-11	180	Frozen	WX	2018-04-18	48	52	55	49.7	57.776	49.8011	49.8011	Mounted	Yes	sagittal	L	Mounted	1220.22	1555.83	275	1	3	0	1	-2	-1.11111	1.11111
282	20170711_J7_3	20170711_J7_3L	20x	20170711_J7_3L	20170711_J7_3L_20x	FZ	1	20170711_J7_3L_20x_FZ1	2019-08-22	7020	sagittal	175	545.252	dsm_val	DELSME	FCCL	2017-01-12	2017-07-11	180	Frozen	WX	2018-04-18	39	43	46	40.856	48.245	40.6418	40.6418	Mounted	Yes	sagittal	L	Mounted	1067.56	1400.91	277	1	3	0	1	-5	-2.77778	2.77778
283	20170711_J7_4	20170711_J7_4L	20x	20170711_J7_4L	20170711_J7_4L_20x	FZ	1	20170711_J7_4L_20x_FZ1	2019-08-22	7020	sagittal	178	534.589	dsm_val	DELSME	FCCL	2017-01-12	2017-07-11	180	Frozen	WX	2018-04-18	46	50	55	45.984	55.019	47.7657	47.7657	Mounted	Yes	sagittal	L	Mounted	1209.31	1481.24	279	1	2	0	1	-2	-1.11111	1.11111
284	20170711_J7_5	20170711_J7_5L	20x	20170711_J7_5L	20170711_J7_5L_20x	FZ	1	20170711_J7_5L_20x_FZ1	2019-08-22	7020	sagittal	169	470.868	dsm_val	DELSME	FCCL	2017-01-12	2017-07-11	180	Frozen	WX	2018-04-18	41	45	50	42.504	50.058	42.6772	42.6772	Mounted	Yes	sagittal	L	Mounted	944.226	1223.68	281	3	2	0	1	-11	-6.11111	6.11111
285	20170711_J7_6	20170711_J7_6L	20x	20170711_J7_6L	20170711_J7_6L_20x	FZ	1	20170711_J7_6L_20x_FZ1	2019-08-22	7020	sagittal	178	621.605	dsm_val	DELSME	FCCL	2017-01-12	2017-07-11	180	Frozen	WX	2018-04-18	52	56	61	52.847	62.643	53.8719	53.8719	Mounted	Yes	sagittal	L	Mounted	1228.08	1644.74	283	2	2	0	1	-2	-1.11111	1.11111
286	20170711_J7_9	20170711_J7_9L	20x	20170711_J7_9L	20170711_J7_9L_20x	FZ	1	20170711_J7_9L_20x_FZ1	2019-08-22	7020	sagittal	178	603.896	dsm_val	DELSME	FCCL	2017-01-12	2017-07-11	180	Frozen	WX	2018-04-18	53	56	61	52.534	61.058	54.8896	54.8896	A1	Yes	sagittal	L	Mounted	1182.32	NA	289	1	3	0	1	-2	-1.11111	1.11111
287	20170711_J7_10	20170711_J7_10L	20x	20170711_J7_10L	20170711_J7_10L_20x	FZ	1	20170711_J7_10L_20x_FZ1	2019-08-22	7020	sagittal	180	550.834	dsm_val	DELSME	FCCL	2017-01-12	2017-07-11	180	Frozen	WX	2018-04-18	46	50	55	47.517	#N/A	47.7657	47.7657	A2	Yes	sagittal	L	Mounted	1147.69	1552.48	291	2	3	0	1	0	0	0
288	20170711_J7_9	20170711_J7_9R	20x	20170711_J7_9R	20170711_J7_9R_20x	FZ	1	20170711_J7_9R_20x_FZ1	2019-08-22	7020	sagittal	180	634.538	dsm_val	DELSME	FCCL	2017-01-12	2017-07-11	180	Frozen	WX	2018-04-18	53	56	61	52.534	61.058	54.8896	54.8896	A1	Yes	sagittal	R	Mounted	1243.72	1671.14	290	2	2	0	1	0	0	0
289	20170711_J7_10	20170711_J7_10R	20x	20170711_J7_10R	20170711_J7_10R_20x	FZ	1	20170711_J7_10R_20x_FZ1	2019-08-22	7020	sagittal	179	571.622	dsm_val	DELSME	FCCL	2017-01-12	2017-07-11	180	Frozen	WX	2018-04-18	46	50	55	47.517	#N/A	47.7657	47.7657	A2	Yes	sagittal	R	Mounted	1213.77	1662.31	292	1	2	0	1	-1	-0.555556	0.555556
290	20170711_J5_7	20170711_J5_7R	20x	20170711_J5_7R	20170711_J5_7R_20x	FZ	1	20170711_J5_7R_20x_FZ1	2020-01-06	7020	sagittal	178	607.107	dsm_val	DELSME	FCCL	2017-01-12	2017-07-11	180	Frozen	HM	2018-04-16	49	53	57	50.501	59.146	50.8188	50.8188	Mounted	Yes	sagittal	R	Mounted	1321.94	1801.68	266	2	3	0	1	-2	-1.11111	1.11111
291	20170711_J5_1	20170711_J5_1L	20x	20170711_J5_1L	20170711_J5_1L_20x	RF	1	20170711_J5_1L_20x_RF1	2019-08-27	7020	sagittal	178	585.415	dsm_val	DELSME	FCCL	2017-01-12	2017-07-11	180	Frozen	HM	2018-04-16	53	57	61	54.034	63.169	54.8896	54.8896	Mounted	Yes	sagittal	L	Mounted	1335.66	1718.14	253	2	3	0	1	-2	-1.11111	1.11111
292	20170711_J5_1	20170711_J5_1R	20x	20170711_J5_1R	20170711_J5_1R_20x	RF	1	20170711_J5_1R_20x_RF1	2019-08-27	7020	sagittal	174	629.256	dsm_val	DELSME	FCCL	2017-01-12	2017-07-11	180	Frozen	HM	2018-04-16	53	57	61	54.034	63.169	54.8896	54.8896	Mounted	Yes	sagittal	R	Mounted	1352.6	1761.89	254	1	3	0	1	-6	-3.33333	3.33333
293	20170711_J5_2	20170711_J5_2L	20x	20170711_J5_2L	20170711_J5_2L_20x	RF	1	20170711_J5_2L_20x_RF1	2019-08-27	7020	sagittal	189	522.368	dsm_val	DELSME	FCCL	2017-01-12	2017-07-11	180	Frozen	HM	2018-04-16	46	49	53	48.105	56.697	47.7657	47.7657	Mounted	Yes	sagittal	L	Mounted	1139.45	1482.53	255	1	3	0	1	9	5	5
294	20170711_J5_2	20170711_J5_2R	20x	20170711_J5_2R	20170711_J5_2R_20x	RF	1	20170711_J5_2R_20x_RF1	2019-08-27	7020	sagittal	165	559.859	dsm_val	DELSME	FCCL	2017-01-12	2017-07-11	180	Frozen	HM	2018-04-16	46	49	53	48.105	56.697	47.7657	47.7657	Mounted	Yes	sagittal	R	Mounted	1213.43	1575.68	256	1	3	0	1	-15	-8.33333	8.33333
295	20170711_J5_4	20170711_J5_4L	20x	20170711_J5_4L	20170711_J5_4L_20x	RF	1	20170711_J5_4L_20x_RF1	2019-08-27	7020	sagittal	176	577.366	dsm_val	DELSME	FCCL	2017-01-12	2017-07-11	180	Frozen	HM	2018-04-16	50	54	59	51.338	59.843	51.8365	51.8365	Mounted	Yes	sagittal	L	Mounted	1261.65	1817.04	259	3	2	0	1	-4	-2.22222	2.22222
296	20170711_J5_5	20170711_J5_5L	20x	20170711_J5_5L	20170711_J5_5L_20x	RF	1	20170711_J5_5L_20x_RF1	2019-09-03	7020	sagittal	178	562.635	dsm_val	DELSME	FCCL	2017-01-12	2017-07-11	180	Frozen	HM	2018-04-16	46	49	53	46.534	54.546	47.7657	47.7657	Mounted	Yes	sagittal	L	Mounted	1197.6	NA	261	2	3	0	1	-2	-1.11111	1.11111
297	20170711_J5_7	20170711_J5_7L	20x	20170711_J5_7L	20170711_J5_7L_20x	RF	1	20170711_J5_7L_20x_RF1	2019-09-30	7020	sagittal	179	606.509	dsm_val	DELSME	FCCL	2017-01-12	2017-07-11	180	Frozen	HM	2018-04-16	49	53	57	50.501	59.146	50.8188	50.8188	Mounted	Yes	sagittal	L	Mounted	1261.55	1786.48	265	3	2	0	1	-1	-0.555556	0.555556
298	20170711_J5_8	20170711_J5_8L	20x	20170711_J5_8L	20170711_J5_8L_20x	RF	1	20170711_J5_8L_20x_RF1	2019-09-03	7020	sagittal	174	593.871	dsm_val	DELSME	FCCL	2017-01-12	2017-07-11	180	Frozen	HM	2018-04-16	48	53	56	48.844	57.814	49.8011	49.8011	Mounted	Yes	sagittal	L	Mounted	1223.01	1726.44	267	3	3	0	1	-6	-3.33333	3.33333
299	20170711_J5_10	20170711_J5_10L	20x	20170711_J5_10L	20170711_J5_10L_20x	RF	1	20170711_J5_10L_20x_RF1	2019-09-03	7020	sagittal	175	579.53	dsm_val	DELSME	FCCL	2017-01-12	2017-07-11	180	Frozen	HM	2018-04-16	46	50	53	46.483	54.797	47.7657	47.7657	Mounted	Yes	sagittal	L	Mounted	1125.56	1516.95	271	1	2	0	1	-5	-2.77778	2.77778
300	20170711_J7_2	20170711_J7_2L	20x	20170711_J7_2L	20170711_J7_2L_20x	RF	1	20170711_J7_2L_20x_RF1	2019-09-03	7020	sagittal	180	560.757	dsm_val	DELSME	FCCL	2017-01-12	2017-07-11	180	Frozen	WX	2018-04-18	48	52	55	49.7	57.776	49.8011	49.8011	Mounted	Yes	sagittal	L	Mounted	1220.22	1555.83	275	1	3	0	1	0	0	0
301	20170711_J7_3	20170711_J7_3L	20x	20170711_J7_3L	20170711_J7_3L_20x	RF	1	20170711_J7_3L_20x_RF1	2019-09-03	7020	sagittal	176	551.542	dsm_val	DELSME	FCCL	2017-01-12	2017-07-11	180	Frozen	WX	2018-04-18	39	43	46	40.856	48.245	40.6418	40.6418	Mounted	Yes	sagittal	L	Mounted	1067.56	1400.91	277	1	3	0	1	-4	-2.22222	2.22222
302	20170711_J7_4	20170711_J7_4L	20x	20170711_J7_4L	20170711_J7_4L_20x	RF	1	20170711_J7_4L_20x_RF1	2019-09-03	7020	sagittal	168	537.184	dsm_val	DELSME	FCCL	2017-01-12	2017-07-11	180	Frozen	WX	2018-04-18	46	50	55	45.984	55.019	47.7657	47.7657	Mounted	Yes	sagittal	L	Mounted	1209.31	1481.24	279	1	2	0	1	-12	-6.66667	6.66667
303	20170711_J7_5	20170711_J7_5L	20x	20170711_J7_5L	20170711_J7_5L_20x	RF	1	20170711_J7_5L_20x_RF1	2019-09-04	7020	sagittal	166	472.517	dsm_val	DELSME	FCCL	2017-01-12	2017-07-11	180	Frozen	WX	2018-04-18	41	45	50	42.504	50.058	42.6772	42.6772	Mounted	Yes	sagittal	L	Mounted	944.226	1223.68	281	3	2	0	1	-14	-7.77778	7.77778
304	20170711_J7_6	20170711_J7_6L	20x	20170711_J7_6L	20170711_J7_6L_20x	RF	1	20170711_J7_6L_20x_RF1	2019-09-05	7020	sagittal	179	624.011	dsm_val	DELSME	FCCL	2017-01-12	2017-07-11	180	Frozen	WX	2018-04-18	52	56	61	52.847	62.643	53.8719	53.8719	Mounted	Yes	sagittal	L	Mounted	1228.08	1644.74	283	2	2	0	1	-1	-0.555556	0.555556
305	20170711_J7_9	20170711_J7_9L	20x	20170711_J7_9L	20170711_J7_9L_20x	RF	1	20170711_J7_9L_20x_RF1	2020-02-05	7020	sagittal	176	605.668	dsm_val	DELSME	FCCL	2017-01-12	2017-07-11	180	Frozen	WX	2018-04-18	53	56	61	52.534	61.058	54.8896	54.8896	A1	Yes	sagittal	L	Mounted	1182.32	NA	289	1	3	0	1	-4	-2.22222	2.22222
306	20170711_J7_10	20170711_J7_10L	20x	20170711_J7_10L	20170711_J7_10L_20x	RF	1	20170711_J7_10L_20x_RF1	2020-02-05	7020	sagittal	178	552.358	dsm_val	DELSME	FCCL	2017-01-12	2017-07-11	180	Frozen	WX	2018-04-18	46	50	55	47.517	#N/A	47.7657	47.7657	A2	Yes	sagittal	L	Mounted	1147.69	1552.48	291	2	3	0	1	-2	-1.11111	1.11111
307	20170711_J7_9	20170711_J7_9R	20x	20170711_J7_9R	20170711_J7_9R_20x	RF	1	20170711_J7_9R_20x_RF1	2020-02-05	7020	sagittal	182	636.913	dsm_val	DELSME	FCCL	2017-01-12	2017-07-11	180	Frozen	WX	2018-04-18	53	56	61	52.534	61.058	54.8896	54.8896	A1	Yes	sagittal	R	Mounted	1243.72	1671.14	290	2	2	0	1	2	1.11111	1.11111
308	20170711_J7_10	20170711_J7_10R	20x	20170711_J7_10R	20170711_J7_10R_20x	RF	1	20170711_J7_10R_20x_RF1	2020-02-05	7020	sagittal	177	572.929	dsm_val	DELSME	FCCL	2017-01-12	2017-07-11	180	Frozen	WX	2018-04-18	46	50	55	47.517	#N/A	47.7657	47.7657	A2	Yes	sagittal	R	Mounted	1213.77	1662.31	292	1	2	0	1	-3	-1.66667	1.66667
309	20170711_J5_7	20170711_J5_7R	20x	20170711_J5_7R	20170711_J5_7R_20x	RF	1	20170711_J5_7R_20x_RF1	2020-02-05	7020	sagittal	184	608.592	dsm_val	DELSME	FCCL	2017-01-12	2017-07-11	180	Frozen	HM	2018-04-16	49	53	57	50.501	59.146	50.8188	50.8188	Mounted	Yes	sagittal	R	Mounted	1321.94	1801.68	266	2	3	0	1	4	2.22222	2.22222
310	20170815_J8_1	20170815_J8_1R	20x	20170815_J8_1R	20170815_J8_1R_20x	WX	1	20170815_J8_1R_20x_WX1	2020-01-06	7020	sagittal	215	748.762	dsm_val	DELSME	FCCL	2017-01-12	2017-08-15	215	Frozen	WX	2018-04-16	56	NA	63	56.624	#N/A	57.9427	57.9427	A1	Yes	sagittal	R	Mounted	1399.68	1719.94	294	2	3	0	1	0	0	0
311	20170815_J8_2	20170815_J8_2R	20x	20170815_J8_2R	20170815_J8_2R_20x	WX	1	20170815_J8_2R_20x_WX1	2020-01-06	7020	sagittal	213	728.635	dsm_val	DELSME	FCCL	2017-01-12	2017-08-15	215	Frozen	WX	2018-04-16	51	54	60	51.282	60.142	52.8542	52.8542	A2	Yes	sagittal	R	Mounted	1344.73	1919.37	296	2	3	0	1	-2	-0.930233	0.930233
312	20170815_J8_4	20170815_J8_4L	20x	20170815_J8_4L	20170815_J8_4L_20x	WX	1	20170815_J8_4L_20x_WX1	2020-01-06	7020	sagittal	214	702.058	dsm_val	DELSME	FCCL	2017-01-12	2017-08-15	215	Frozen	WX	2018-04-16	50	54	57	NA	#N/A	51.8365	51.8365	A4	Yes	sagittal	L	Mounted	1303.35	1726.01	299	2	3	0	1	-1	-0.465116	0.465116
313	20170815_J8_4	20170815_J8_4R	20x	20170815_J8_4R	20170815_J8_4R_20x	WX	1	20170815_J8_4R_20x_WX1	2020-01-06	7020	sagittal	216	712.351	dsm_val	DELSME	FCCL	2017-01-12	2017-08-15	215	Frozen	WX	2018-04-16	50	54	57	NA	#N/A	51.8365	51.8365	A4	Yes	sagittal	R	Mounted	1298.82	1840.4	300	3	3	0	1	1	0.465116	0.465116
314	20170815_J8_6	20170815_J8_6L	20x	20170815_J8_6L	20170815_J8_6L_20x	WX	1	20170815_J8_6L_20x_WX1	2019-08-21	7020	sagittal	219	605.045	dsm_val	DELSME	FCCL	2017-01-12	2017-08-15	215	Frozen	HM	2018-04-16	44	48	50	44.463	51.526	45.7303	45.7303	Mounted	Yes	sagittal	L	Mounted	1239.13	1714.14	303	2	3	0	1	4	1.86047	1.86047
315	20170815_J8_7	20170815_J8_7L	20x	20170815_J8_7L	20170815_J8_7L_20x	WX	1	20170815_J8_7L_20x_WX1	2019-08-21	7020	sagittal	213	706.865	dsm_val	DELSME	FCCL	2017-01-12	2017-08-15	215	Frozen	HM	2018-04-16	57	62	66	NA	#N/A	58.9604	58.9604	Mounted	Yes	sagittal	L	Mounted	1378.23	1968.1	305	3	2	0	1	-2	-0.930233	0.930233
316	20170815_J8_9	20170815_J8_9L	20x	20170815_J8_9L	20170815_J8_9L_20x	WX	1	20170815_J8_9L_20x_WX1	2019-08-21	7020	sagittal	214	679.29	dsm_val	DELSME	FCCL	2017-01-12	2017-08-15	215	Frozen	HM	2018-04-16	54	59	62	53.533	62.389	55.9073	55.9073	Mounted	Yes	sagittal	L	Mounted	1350.01	1977.55	309	2	2	0	1	-1	-0.465116	0.465116
317	20170815_J12_1	20170815_J12_1L	20x	20170815_J12_1L	20170815_J12_1L_20x	WX	1	20170815_J12_1L_20x_WX1	2020-01-06	7020	sagittal	204	636.069	dsm_val	DELSME	FCCL	2017-01-12	2017-08-15	215	Frozen	WX	2018-04-18	52	56	61	52.564	60.934	53.8719	53.8719	A3	Yes	sagittal	L	Mounted	1345.18	1895.69	313	3	2	0	1	-11	-5.11628	5.11628
318	20170815_J12_5	20170815_J12_5L	20x	20170815_J12_5L	20170815_J12_5L_20x	WX	1	20170815_J12_5L_20x_WX1	2020-01-06	7020	sagittal	211	586.46	dsm_val	DELSME	FCCL	2017-01-12	2017-08-15	215	Frozen	WX	2018-04-18	51	55	60	50.39	59.061	52.8542	52.8542	A7	Yes	sagittal	L	Mounted	1288.83	1650.88	321	2	3	0	1	-4	-1.86047	1.86047
319	20170815_J12_7	20170815_J12_7L	20x	20170815_J12_7L	20170815_J12_7L_20x	WX	1	20170815_J12_7L_20x_WX1	2019-08-21	7020	sagittal	204	566.578	dsm_val	DELSME	FCCL	2017-01-12	2017-08-15	215	Frozen	WX	2018-04-18	50	55	59	50.401	59.494	51.8365	51.8365	B1	Yes	sagittal	L	Mounted	1271.29	1892.86	325	2	2	0	1	-11	-5.11628	5.11628
320	20170815_J12_8	20170815_J12_8L	20x	20170815_J12_8L	20170815_J12_8L_20x	WX	1	20170815_J12_8L_20x_WX1	2019-08-21	7020	sagittal	205	622.268	dsm_val	DELSME	FCCL	2017-01-12	2017-08-15	215	Frozen	WX	2018-04-18	44	46	51	43.938	52.541	45.7303	45.7303	B2	Yes	sagittal	L	Mounted	1231.76	NA	327	2	3	0	1	-10	-4.65116	4.65116
321	20170815_J8_1	20170815_J8_1R	20x	20170815_J8_1R	20170815_J8_1R_20x	FZ	1	20170815_J8_1R_20x_FZ1	2020-01-06	7020	sagittal	213	748.006	dsm_val	DELSME	FCCL	2017-01-12	2017-08-15	215	Frozen	WX	2018-04-16	56	NA	63	56.624	#N/A	57.9427	57.9427	A1	Yes	sagittal	R	Mounted	1399.68	1719.94	294	2	3	0	1	-2	-0.930233	0.930233
322	20170815_J8_2	20170815_J8_2R	20x	20170815_J8_2R	20170815_J8_2R_20x	FZ	1	20170815_J8_2R_20x_FZ1	2020-01-06	7020	sagittal	211	728.439	dsm_val	DELSME	FCCL	2017-01-12	2017-08-15	215	Frozen	WX	2018-04-16	51	54	60	51.282	60.142	52.8542	52.8542	A2	Yes	sagittal	R	Mounted	1344.73	1919.37	296	2	3	0	1	-4	-1.86047	1.86047
323	20170815_J8_4	20170815_J8_4L	20x	20170815_J8_4L	20170815_J8_4L_20x	FZ	1	20170815_J8_4L_20x_FZ1	2020-01-06	7020	sagittal	213	702.535	dsm_val	DELSME	FCCL	2017-01-12	2017-08-15	215	Frozen	WX	2018-04-16	50	54	57	NA	#N/A	51.8365	51.8365	A4	Yes	sagittal	L	Mounted	1303.35	1726.01	299	2	3	0	1	-2	-0.930233	0.930233
324	20170815_J8_4	20170815_J8_4R	20x	20170815_J8_4R	20170815_J8_4R_20x	FZ	1	20170815_J8_4R_20x_FZ1	2020-01-06	7020	sagittal	213	710.57	dsm_val	DELSME	FCCL	2017-01-12	2017-08-15	215	Frozen	WX	2018-04-16	50	54	57	NA	#N/A	51.8365	51.8365	A4	Yes	sagittal	R	Mounted	1298.82	1840.4	300	3	3	0	1	-2	-0.930233	0.930233
325	20170815_J8_6	20170815_J8_6L	20x	20170815_J8_6L	20170815_J8_6L_20x	FZ	1	20170815_J8_6L_20x_FZ1	2019-08-22	7020	sagittal	215	604.911	dsm_val	DELSME	FCCL	2017-01-12	2017-08-15	215	Frozen	HM	2018-04-16	44	48	50	44.463	51.526	45.7303	45.7303	Mounted	Yes	sagittal	L	Mounted	1239.13	1714.14	303	2	3	0	1	0	0	0
326	20170815_J8_7	20170815_J8_7L	20x	20170815_J8_7L	20170815_J8_7L_20x	FZ	1	20170815_J8_7L_20x_FZ1	2019-08-22	7020	sagittal	213	709.402	dsm_val	DELSME	FCCL	2017-01-12	2017-08-15	215	Frozen	HM	2018-04-16	57	62	66	NA	#N/A	58.9604	58.9604	Mounted	Yes	sagittal	L	Mounted	1378.23	1968.1	305	3	2	0	1	-2	-0.930233	0.930233
327	20170815_J8_9	20170815_J8_9L	20x	20170815_J8_9L	20170815_J8_9L_20x	FZ	1	20170815_J8_9L_20x_FZ1	2019-08-22	7020	sagittal	214	678.909	dsm_val	DELSME	FCCL	2017-01-12	2017-08-15	215	Frozen	HM	2018-04-16	54	59	62	53.533	62.389	55.9073	55.9073	Mounted	Yes	sagittal	L	Mounted	1350.01	1977.55	309	2	2	0	1	-1	-0.465116	0.465116
328	20170815_J12_1	20170815_J12_1L	20x	20170815_J12_1L	20170815_J12_1L_20x	FZ	1	20170815_J12_1L_20x_FZ1	2020-01-06	7020	sagittal	214	635.587	dsm_val	DELSME	FCCL	2017-01-12	2017-08-15	215	Frozen	WX	2018-04-18	52	56	61	52.564	60.934	53.8719	53.8719	A3	Yes	sagittal	L	Mounted	1345.18	1895.69	313	3	2	0	1	-1	-0.465116	0.465116
329	20170815_J12_5	20170815_J12_5L	20x	20170815_J12_5L	20170815_J12_5L_20x	FZ	1	20170815_J12_5L_20x_FZ1	2020-01-06	7020	sagittal	214	585.749	dsm_val	DELSME	FCCL	2017-01-12	2017-08-15	215	Frozen	WX	2018-04-18	51	55	60	50.39	59.061	52.8542	52.8542	A7	Yes	sagittal	L	Mounted	1288.83	1650.88	321	2	3	0	1	-1	-0.465116	0.465116
330	20170815_J12_7	20170815_J12_7L	20x	20170815_J12_7L	20170815_J12_7L_20x	FZ	1	20170815_J12_7L_20x_FZ1	2019-08-22	7020	sagittal	198	564.314	dsm_val	DELSME	FCCL	2017-01-12	2017-08-15	215	Frozen	WX	2018-04-18	50	55	59	50.401	59.494	51.8365	51.8365	B1	Yes	sagittal	L	Mounted	1271.29	1892.86	325	2	2	0	1	-17	-7.90698	7.90698
331	20170815_J12_8	20170815_J12_8L	20x	20170815_J12_8L	20170815_J12_8L_20x	FZ	1	20170815_J12_8L_20x_FZ1	2020-01-06	7020	sagittal	209	620.977	dsm_val	DELSME	FCCL	2017-01-12	2017-08-15	215	Frozen	WX	2018-04-18	44	46	51	43.938	52.541	45.7303	45.7303	B2	Yes	sagittal	L	Mounted	1231.76	NA	327	2	3	0	1	-6	-2.7907	2.7907
332	20170815_J8_1	20170815_J8_1R	20x	20170815_J8_1R	20170815_J8_1R_20x	RF	1	20170815_J8_1R_20x_RF1	2020-02-05	7020	sagittal	211	748.709	dsm_val	DELSME	FCCL	2017-01-12	2017-08-15	215	Frozen	WX	2018-04-16	56	NA	63	56.624	#N/A	57.9427	57.9427	A1	Yes	sagittal	R	Mounted	1399.68	1719.94	294	2	3	0	1	-4	-1.86047	1.86047
333	20170815_J8_2	20170815_J8_2R	20x	20170815_J8_2R	20170815_J8_2R_20x	RF	1	20170815_J8_2R_20x_RF1	2020-02-05	7020	sagittal	214	729.439	dsm_val	DELSME	FCCL	2017-01-12	2017-08-15	215	Frozen	WX	2018-04-16	51	54	60	51.282	60.142	52.8542	52.8542	A2	Yes	sagittal	R	Mounted	1344.73	1919.37	296	2	3	0	1	-1	-0.465116	0.465116
334	20170815_J8_4	20170815_J8_4L	20x	20170815_J8_4L	20170815_J8_4L_20x	RF	1	20170815_J8_4L_20x_RF1	2020-02-05	7020	sagittal	213	701.342	dsm_val	DELSME	FCCL	2017-01-12	2017-08-15	215	Frozen	WX	2018-04-16	50	54	57	NA	#N/A	51.8365	51.8365	A4	Yes	sagittal	L	Mounted	1303.35	1726.01	299	2	3	0	1	-2	-0.930233	0.930233
335	20170815_J8_4	20170815_J8_4R	20x	20170815_J8_4R	20170815_J8_4R_20x	RF	1	20170815_J8_4R_20x_RF1	2020-02-05	7020	sagittal	212	711.951	dsm_val	DELSME	FCCL	2017-01-12	2017-08-15	215	Frozen	WX	2018-04-16	50	54	57	NA	#N/A	51.8365	51.8365	A4	Yes	sagittal	R	Mounted	1298.82	1840.4	300	3	3	0	1	-3	-1.39535	1.39535
336	20170815_J8_6	20170815_J8_6L	20x	20170815_J8_6L	20170815_J8_6L_20x	RF	1	20170815_J8_6L_20x_RF1	2020-02-05	7020	sagittal	212	605.774	dsm_val	DELSME	FCCL	2017-01-12	2017-08-15	215	Frozen	HM	2018-04-16	44	48	50	44.463	51.526	45.7303	45.7303	Mounted	Yes	sagittal	L	Mounted	1239.13	1714.14	303	2	3	0	1	-3	-1.39535	1.39535
337	20170815_J8_7	20170815_J8_7L	20x	20170815_J8_7L	20170815_J8_7L_20x	RF	1	20170815_J8_7L_20x_RF1	2020-02-05	7020	sagittal	217	708.569	dsm_val	DELSME	FCCL	2017-01-12	2017-08-15	215	Frozen	HM	2018-04-16	57	62	66	NA	#N/A	58.9604	58.9604	Mounted	Yes	sagittal	L	Mounted	1378.23	1968.1	305	3	2	0	1	2	0.930233	0.930233
338	20170815_J8_9	20170815_J8_9L	20x	20170815_J8_9L	20170815_J8_9L_20x	RF	1	20170815_J8_9L_20x_RF1	2020-02-05	7020	sagittal	209	680.21	dsm_val	DELSME	FCCL	2017-01-12	2017-08-15	215	Frozen	HM	2018-04-16	54	59	62	53.533	62.389	55.9073	55.9073	Mounted	Yes	sagittal	L	Mounted	1350.01	1977.55	309	2	2	0	1	-6	-2.7907	2.7907
339	20170815_J12_1	20170815_J12_1L	20x	20170815_J12_1L	20170815_J12_1L_20x	RF	1	20170815_J12_1L_20x_RF1	2020-02-05	7020	sagittal	210	634.052	dsm_val	DELSME	FCCL	2017-01-12	2017-08-15	215	Frozen	WX	2018-04-18	52	56	61	52.564	60.934	53.8719	53.8719	A3	Yes	sagittal	L	Mounted	1345.18	1895.69	313	3	2	0	1	-5	-2.32558	2.32558
340	20170815_J12_5	20170815_J12_5L	20x	20170815_J12_5L	20170815_J12_5L_20x	RF	1	20170815_J12_5L_20x_RF1	2020-02-05	7020	sagittal	213	587.507	dsm_val	DELSME	FCCL	2017-01-12	2017-08-15	215	Frozen	WX	2018-04-18	51	55	60	50.39	59.061	52.8542	52.8542	A7	Yes	sagittal	L	Mounted	1288.83	1650.88	321	2	3	0	1	-2	-0.930233	0.930233
341	20170815_J12_7	20170815_J12_7L	20x	20170815_J12_7L	20170815_J12_7L_20x	RF	1	20170815_J12_7L_20x_RF1	2020-02-05	7020	sagittal	204	567.086	dsm_val	DELSME	FCCL	2017-01-12	2017-08-15	215	Frozen	WX	2018-04-18	50	55	59	50.401	59.494	51.8365	51.8365	B1	Yes	sagittal	L	Mounted	1271.29	1892.86	325	2	2	0	1	-11	-5.11628	5.11628
342	20170815_J12_8	20170815_J12_8L	20x	20170815_J12_8L	20170815_J12_8L_20x	RF	1	20170815_J12_8L_20x_RF1	2020-02-05	7020	sagittal	211	621.895	dsm_val	DELSME	FCCL	2017-01-12	2017-08-15	215	Frozen	WX	2018-04-18	44	46	51	43.938	52.541	45.7303	45.7303	B2	Yes	sagittal	L	Mounted	1231.76	NA	327	2	3	0	1	-4	-1.86047	1.86047
343	20170912_J8_3	20170912_J8_3L	20x	20170912_J8_3L	20170912_J8_3L_20x	WX	1	20170912_J8_3L_20x_WX1	2020-01-06	7020	sagittal	233	646.563	dsm_val	DELSME	FCCL	2017-01-12	2017-09-12	243	Frozen	HM	2018-04-16	51	56	58	52.286	61.658	52.8542	52.8542	Mounted	Yes	sagittal	L	Mounted	1352.6	1989.3	337	2	2	0	1	-10	-4.11523	4.11523
344	20170912_J8_4	20170912_J8_4L	20x	20170912_J8_4L	20170912_J8_4L_20x	WX	1	20170912_J8_4L_20x_WX1	2020-01-06	7020	sagittal	231	560.264	dsm_val	DELSME	FCCL	2017-01-12	2017-09-12	243	Frozen	HM	2018-04-16	47	50	54	48.198	57.058	48.7834	48.7834	Mounted	Yes	sagittal	L	Mounted	1221.07	1714.12	339	3	2	0	1	-12	-4.93827	4.93827
345	20170912_J8_6	20170912_J8_6L	20x	20170912_J8_6L	20170912_J8_6L_20x	WX	1	20170912_J8_6L_20x_WX1	2020-01-06	7020	sagittal	231	666.951	dsm_val	DELSME	FCCL	2017-01-12	2017-09-12	243	Frozen	HM	2018-04-16	50	55	58	51.429	59.847	51.8365	51.8365	Mounted	Yes	sagittal	L	Mounted	1352	1878.95	343	2	3	0	1	-12	-4.93827	4.93827
346	20170912_J8_7	20170912_J8_7L	20x	20170912_J8_7L	20170912_J8_7L_20x	WX	1	20170912_J8_7L_20x_WX1	2020-01-06	7020	sagittal	235	676.263	dsm_val	DELSME	FCCL	2017-01-12	2017-09-12	243	Frozen	HM	2018-04-16	51	55	59	52.67	62.033	52.8542	52.8542	Mounted	Yes	sagittal	L	Mounted	1352.44	1939.72	345	2	3	0	1	-8	-3.29218	3.29218
347	20170912_J8_10	20170912_J8_10L	20x	20170912_J8_10L	20170912_J8_10L_20x	WX	1	20170912_J8_10L_20x_WX1	2020-01-06	7020	sagittal	230	625.634	dsm_val	DELSME	FCCL	2017-01-12	2017-09-12	243	Frozen	HM	2018-04-16	48	53	56	49.532	58.958	49.8011	49.8011	Mounted	Yes	sagittal	L	Mounted	1324.52	1869.41	351	2	2	0	1	-13	-5.34979	5.34979
348	20170912_J12_1	20170912_J12_1R	20x	20170912_J12_1R	20170912_J12_1R_20x	WX	1	20170912_J12_1R_20x_WX1	2020-01-06	7020	sagittal	223	644.75	dsm_val	DELSME	FCCL	2017-01-12	2017-09-12	243	Frozen	WX	2018-04-18	49	53	58	49.421	58.369	50.8188	50.8188	B5	Yes	sagittal	R	Mounted	1394.47	1890.06	354	2	2	0	1	-20	-8.23045	8.23045
349	20170912_J12_2	20170912_J12_2L	20x	20170912_J12_2L	20170912_J12_2L_20x	WX	1	20170912_J12_2L_20x_WX1	2019-08-21	7020	sagittal	237	670.416	dsm_val	DELSME	FCCL	2017-01-12	2017-09-12	243	Frozen	WX	2018-04-18	50	54	59	50.763	59.968	51.8365	51.8365	B6	Yes	sagittal	L	Mounted	1377.17	1993.29	355	2	3	0	1	-6	-2.46914	2.46914
350	20170912_J12_4	20170912_J12_4L	20x	20170912_J12_4L	20170912_J12_4L_20x	WX	1	20170912_J12_4L_20x_WX1	2019-08-21	7020	sagittal	239	614.477	dsm_val	DELSME	FCCL	2017-01-12	2017-09-12	243	Frozen	WX	2018-04-18	50	55	60	50.469	59.556	51.8365	51.8365	B8	Yes	sagittal	L	Mounted	1199.21	1760.97	359	2	1	0	1	-4	-1.64609	1.64609
351	20170912_J12_7	20170912_J12_7L	20x	20170912_J12_7L	20170912_J12_7L_20x	WX	1	20170912_J12_7L_20x_WX1	2020-01-06	7020	sagittal	241	743.621	dsm_val	DELSME	FCCL	2017-01-12	2017-09-12	243	Frozen	WX	2018-04-18	55	60	65	55.568	64.842	56.925	56.925	C3	Yes	sagittal	L	Mounted	1393.95	1910.94	365	2	2	0	1	-2	-0.823045	0.823045
352	20170912_J12_9	20170912_J12_9L	20x	20170912_J12_9L	20170912_J12_9L_20x	WX	1	20170912_J12_9L_20x_WX1	2020-01-06	7020	sagittal	234	605.697	dsm_val	DELSME	FCCL	2017-01-12	2017-09-12	243	Frozen	WX	2018-04-18	49	54	58	49.994	58.616	50.8188	50.8188	C5	Yes	sagittal	L	Mounted	1246.55	1820.34	369	3	2	0	1	-9	-3.7037	3.7037
353	20170912_J12_10	20170912_J12_10L	20x	20170912_J12_10L	20170912_J12_10L_20x	WX	1	20170912_J12_10L_20x_WX1	2020-01-06	7020	sagittal	242	634.784	dsm_val	DELSME	FCCL	2017-01-12	2017-09-12	243	Frozen	WX	2018-04-18	51	55	60	50.891	59.939	52.8542	52.8542	C6	Yes	sagittal	L	Mounted	1324.13	1842.54	371	3	3	0	1	-1	-0.411523	0.411523
354	20170912_J8_3	20170912_J8_3L	20x	20170912_J8_3L	20170912_J8_3L_20x	FZ	1	20170912_J8_3L_20x_FZ1	2020-01-06	7020	sagittal	239	646.366	dsm_val	DELSME	FCCL	2017-01-12	2017-09-12	243	Frozen	HM	2018-04-16	51	56	58	52.286	61.658	52.8542	52.8542	Mounted	Yes	sagittal	L	Mounted	1352.6	1989.3	337	2	2	0	1	-4	-1.64609	1.64609
355	20170912_J8_4	20170912_J8_4L	20x	20170912_J8_4L	20170912_J8_4L_20x	FZ	1	20170912_J8_4L_20x_FZ1	2020-01-06	7020	sagittal	236	559.677	dsm_val	DELSME	FCCL	2017-01-12	2017-09-12	243	Frozen	HM	2018-04-16	47	50	54	48.198	57.058	48.7834	48.7834	Mounted	Yes	sagittal	L	Mounted	1221.07	1714.12	339	3	2	0	1	-7	-2.88066	2.88066
356	20170912_J8_6	20170912_J8_6L	20x	20170912_J8_6L	20170912_J8_6L_20x	FZ	1	20170912_J8_6L_20x_FZ1	2020-01-06	7020	sagittal	236	667.509	dsm_val	DELSME	FCCL	2017-01-12	2017-09-12	243	Frozen	HM	2018-04-16	50	55	58	51.429	59.847	51.8365	51.8365	Mounted	Yes	sagittal	L	Mounted	1352	1878.95	343	2	3	0	1	-7	-2.88066	2.88066
357	20170912_J8_7	20170912_J8_7L	20x	20170912_J8_7L	20170912_J8_7L_20x	FZ	1	20170912_J8_7L_20x_FZ1	2020-01-06	7020	sagittal	240	676.115	dsm_val	DELSME	FCCL	2017-01-12	2017-09-12	243	Frozen	HM	2018-04-16	51	55	59	52.67	62.033	52.8542	52.8542	Mounted	Yes	sagittal	L	Mounted	1352.44	1939.72	345	2	3	0	1	-3	-1.23457	1.23457
358	20170912_J8_10	20170912_J8_10L	20x	20170912_J8_10L	20170912_J8_10L_20x	FZ	1	20170912_J8_10L_20x_FZ1	2020-01-06	7020	sagittal	236	624.769	dsm_val	DELSME	FCCL	2017-01-12	2017-09-12	243	Frozen	HM	2018-04-16	48	53	56	49.532	58.958	49.8011	49.8011	Mounted	Yes	sagittal	L	Mounted	1324.52	1869.41	351	2	2	0	1	-7	-2.88066	2.88066
359	20170912_J12_1	20170912_J12_1R	20x	20170912_J12_1R	20170912_J12_1R_20x	FZ	1	20170912_J12_1R_20x_FZ1	2020-01-06	7020	sagittal	227	643.778	dsm_val	DELSME	FCCL	2017-01-12	2017-09-12	243	Frozen	WX	2018-04-18	49	53	58	49.421	58.369	50.8188	50.8188	B5	Yes	sagittal	R	Mounted	1394.47	1890.06	354	2	2	0	1	-16	-6.58436	6.58436
360	20170912_J12_2	20170912_J12_2L	20x	20170912_J12_2L	20170912_J12_2L_20x	FZ	1	20170912_J12_2L_20x_FZ1	2019-08-22	7020	sagittal	237	670.324	dsm_val	DELSME	FCCL	2017-01-12	2017-09-12	243	Frozen	WX	2018-04-18	50	54	59	50.763	59.968	51.8365	51.8365	B6	Yes	sagittal	L	Mounted	1377.17	1993.29	355	2	3	0	1	-6	-2.46914	2.46914
361	20170912_J12_4	20170912_J12_4L	20x	20170912_J12_4L	20170912_J12_4L_20x	FZ	1	20170912_J12_4L_20x_FZ1	2019-08-22	7020	sagittal	220	613.321	dsm_val	DELSME	FCCL	2017-01-12	2017-09-12	243	Frozen	WX	2018-04-18	50	55	60	50.469	59.556	51.8365	51.8365	B8	Yes	sagittal	L	Mounted	1199.21	1760.97	359	2	1	0	1	-23	-9.46502	9.46502
362	20170912_J12_7	20170912_J12_7L	20x	20170912_J12_7L	20170912_J12_7L_20x	FZ	1	20170912_J12_7L_20x_FZ1	2020-01-06	7020	sagittal	240	742.986	dsm_val	DELSME	FCCL	2017-01-12	2017-09-12	243	Frozen	WX	2018-04-18	55	60	65	55.568	64.842	56.925	56.925	C3	Yes	sagittal	L	Mounted	1393.95	1910.94	365	2	2	0	1	-3	-1.23457	1.23457
363	20170912_J12_9	20170912_J12_9L	20x	20170912_J12_9L	20170912_J12_9L_20x	FZ	1	20170912_J12_9L_20x_FZ1	2020-01-06	7020	sagittal	241	604.753	dsm_val	DELSME	FCCL	2017-01-12	2017-09-12	243	Frozen	WX	2018-04-18	49	54	58	49.994	58.616	50.8188	50.8188	C5	Yes	sagittal	L	Mounted	1246.55	1820.34	369	3	2	0	1	-2	-0.823045	0.823045
364	20170912_J12_10	20170912_J12_10L	20x	20170912_J12_10L	20170912_J12_10L_20x	FZ	1	20170912_J12_10L_20x_FZ1	2020-01-06	7020	sagittal	235	633.51	dsm_val	DELSME	FCCL	2017-01-12	2017-09-12	243	Frozen	WX	2018-04-18	51	55	60	50.891	59.939	52.8542	52.8542	C6	Yes	sagittal	L	Mounted	1324.13	1842.54	371	3	3	0	1	-8	-3.29218	3.29218
365	20170912_J8_3	20170912_J8_3L	20x	20170912_J8_3L	20170912_J8_3L_20x	RF	1	20170912_J8_3L_20x_RF1	2020-02-05	7020	sagittal	235	645.478	dsm_val	DELSME	FCCL	2017-01-12	2017-09-12	243	Frozen	HM	2018-04-16	51	56	58	52.286	61.658	52.8542	52.8542	Mounted	Yes	sagittal	L	Mounted	1352.6	1989.3	337	2	2	0	1	-8	-3.29218	3.29218
366	20170912_J8_4	20170912_J8_4L	20x	20170912_J8_4L	20170912_J8_4L_20x	RF	1	20170912_J8_4L_20x_RF1	2020-02-05	7020	sagittal	224	560.457	dsm_val	DELSME	FCCL	2017-01-12	2017-09-12	243	Frozen	HM	2018-04-16	47	50	54	48.198	57.058	48.7834	48.7834	Mounted	Yes	sagittal	L	Mounted	1221.07	1714.12	339	3	2	0	1	-19	-7.81893	7.81893
367	20170912_J8_6	20170912_J8_6L	20x	20170912_J8_6L	20170912_J8_6L_20x	RF	1	20170912_J8_6L_20x_RF1	2020-02-05	7020	sagittal	233	667.815	dsm_val	DELSME	FCCL	2017-01-12	2017-09-12	243	Frozen	HM	2018-04-16	50	55	58	51.429	59.847	51.8365	51.8365	Mounted	Yes	sagittal	L	Mounted	1352	1878.95	343	2	3	0	1	-10	-4.11523	4.11523
368	20170912_J8_7	20170912_J8_7L	20x	20170912_J8_7L	20170912_J8_7L_20x	RF	1	20170912_J8_7L_20x_RF1	2020-02-05	7020	sagittal	239	676.127	dsm_val	DELSME	FCCL	2017-01-12	2017-09-12	243	Frozen	HM	2018-04-16	51	55	59	52.67	62.033	52.8542	52.8542	Mounted	Yes	sagittal	L	Mounted	1352.44	1939.72	345	2	3	0	1	-4	-1.64609	1.64609
369	20170912_J8_10	20170912_J8_10L	20x	20170912_J8_10L	20170912_J8_10L_20x	RF	1	20170912_J8_10L_20x_RF1	2020-02-05	7020	sagittal	237	625.049	dsm_val	DELSME	FCCL	2017-01-12	2017-09-12	243	Frozen	HM	2018-04-16	48	53	56	49.532	58.958	49.8011	49.8011	Mounted	Yes	sagittal	L	Mounted	1324.52	1869.41	351	2	2	0	1	-6	-2.46914	2.46914
370	20170912_J12_1	20170912_J12_1R	20x	20170912_J12_1R	20170912_J12_1R_20x	RF	1	20170912_J12_1R_20x_RF1	2020-02-05	7020	sagittal	224	645.748	dsm_val	DELSME	FCCL	2017-01-12	2017-09-12	243	Frozen	WX	2018-04-18	49	53	58	49.421	58.369	50.8188	50.8188	B5	Yes	sagittal	R	Mounted	1394.47	1890.06	354	2	2	0	1	-19	-7.81893	7.81893
371	20170912_J12_2	20170912_J12_2L	20x	20170912_J12_2L	20170912_J12_2L_20x	RF	1	20170912_J12_2L_20x_RF1	2020-02-05	7020	sagittal	241	665.318	dsm_val	DELSME	FCCL	2017-01-12	2017-09-12	243	Frozen	WX	2018-04-18	50	54	59	50.763	59.968	51.8365	51.8365	B6	Yes	sagittal	L	Mounted	1377.17	1993.29	355	2	3	0	1	-2	-0.823045	0.823045
372	20170912_J12_4	20170912_J12_4L	20x	20170912_J12_4L	20170912_J12_4L_20x	RF	1	20170912_J12_4L_20x_RF1	2020-02-05	7020	sagittal	217	617.095	dsm_val	DELSME	FCCL	2017-01-12	2017-09-12	243	Frozen	WX	2018-04-18	50	55	60	50.469	59.556	51.8365	51.8365	B8	Yes	sagittal	L	Mounted	1199.21	1760.97	359	2	1	0	1	-26	-10.6996	10.6996
373	20170912_J12_7	20170912_J12_7L	20x	20170912_J12_7L	20170912_J12_7L_20x	RF	1	20170912_J12_7L_20x_RF1	2020-02-05	7020	sagittal	238	745.783	dsm_val	DELSME	FCCL	2017-01-12	2017-09-12	243	Frozen	WX	2018-04-18	55	60	65	55.568	64.842	56.925	56.925	C3	Yes	sagittal	L	Mounted	1393.95	1910.94	365	2	2	0	1	-5	-2.05761	2.05761
374	20170912_J12_9	20170912_J12_9L	20x	20170912_J12_9L	20170912_J12_9L_20x	RF	1	20170912_J12_9L_20x_RF1	2020-02-05	7020	sagittal	230	607.193	dsm_val	DELSME	FCCL	2017-01-12	2017-09-12	243	Frozen	WX	2018-04-18	49	54	58	49.994	58.616	50.8188	50.8188	C5	Yes	sagittal	L	Mounted	1246.55	1820.34	369	3	2	0	1	-13	-5.34979	5.34979
375	20170912_J12_10	20170912_J12_10L	20x	20170912_J12_10L	20170912_J12_10L_20x	RF	1	20170912_J12_10L_20x_RF1	2020-02-05	7020	sagittal	230	634.602	dsm_val	DELSME	FCCL	2017-01-12	2017-09-12	243	Frozen	WX	2018-04-18	51	55	60	50.891	59.939	52.8542	52.8542	C6	Yes	sagittal	L	Mounted	1324.13	1842.54	371	3	3	0	1	-13	-5.34979	5.34979
376	20171010_J8_3	20171010_J8_3L	20x	20171010_J8_3L	20171010_J8_3L_20x	WX	1	20171010_J8_3L_20x_WX1	2020-01-06	7020	sagittal	261	723.782	dsm_val	DELSME	FCCL	2017-01-12	2017-10-10	271	Frozen	HM	2018-04-16	55	61	65	55.779	#N/A	56.925	56.925	Mounted	Yes	sagittal	L	Mounted	1527.08	2268.67	377	2	2	0	1	-10	-3.69004	3.69004
377	20171010_J8_3	20171010_J8_3R	20x	20171010_J8_3R	20171010_J8_3R_20x	WX	1	20171010_J8_3R_20x_WX1	2020-01-06	7020	sagittal	289	725.192	dsm_val	DELSME	FCCL	2017-01-12	2017-10-10	271	Frozen	HM	2018-04-16	55	61	65	55.779	#N/A	56.925	56.925	Mounted	Yes	sagittal	R	Mounted	1531.15	2312.23	378	1	1	0	1	18	6.64207	6.64207
378	20171010_J8_4	20171010_J8_4R	20x	20171010_J8_4R	20171010_J8_4R_20x	WX	1	20171010_J8_4R_20x_WX1	2020-01-06	7020	sagittal	268	738.302	dsm_val	DELSME	FCCL	2017-01-12	2017-10-10	271	Frozen	HM	2018-04-16	60	66	71	62.919	73.86	62.0135	62.0135	Mounted	Yes	sagittal	R	Mounted	1615.82	2325.38	380	2	3	0	1	-3	-1.10701	1.10701
379	20171010_J8_5	20171010_J8_5L	20x	20171010_J8_5L	20171010_J8_5L_20x	WX	1	20171010_J8_5L_20x_WX1	2020-01-06	7020	sagittal	282	684.342	dsm_val	DELSME	FCCL	2017-01-12	2017-10-10	271	Frozen	HM	2018-04-16	52	57	60	54.039	62.273	53.8719	53.8719	Mounted	Yes	sagittal	L	Mounted	1507.09	2099.82	381	3	2	0	1	11	4.05904	4.05904
380	20171010_J8_7	20171010_J8_7L	20x	20171010_J8_7L	20171010_J8_7L_20x	WX	1	20171010_J8_7L_20x_WX1	2020-01-06	7020	sagittal	260	765.045	dsm_val	DELSME	FCCL	2017-01-12	2017-10-10	271	Frozen	HM	2018-04-16	59	64	68	60.929	70.441	60.9958	60.9958	Mounted	Yes	sagittal	L	Mounted	1514.45	2140.64	385	3	3	0	1	-11	-4.05904	4.05904
381	20171010_J12_2	20171010_J12_2R	20x	20171010_J12_2R	20171010_J12_2R_20x	WX	1	20171010_J12_2R_20x_WX1	2020-01-06	7020	sagittal	268	748.448	dsm_val	DELSME	FCCL	2017-01-12	2017-10-10	271	Frozen	HM	2018-04-19	58	63	67	59.267	69.335	59.9781	59.9781	C8	Yes	sagittal	R	Mounted	1543.92	2171.86	396	3	3	0	1	-3	-1.10701	1.10701
382	20171010_J12_6	20171010_J12_6L	20x	20171010_J12_6L	20171010_J12_6L_20x	WX	1	20171010_J12_6L_20x_WX1	2020-01-06	7020	sagittal	271	715.128	dsm_val	DELSME	FCCL	2017-01-12	2017-10-10	271	Frozen	HM	2018-04-19	55	59	64	55.793	64.682	56.925	56.925	D4	Yes	sagittal	L	Mounted	1456.88	2105.32	403	2	2	0	1	0	0	0
383	20171010_J12_7	20171010_J12_7L	20x	20171010_J12_7L	20171010_J12_7L_20x	WX	1	20171010_J12_7L_20x_WX1	2020-01-06	7020	sagittal	274	735.302	dsm_val	DELSME	FCCL	2017-01-12	2017-10-10	271	Frozen	HM	2018-04-19	54	59	63	NA	#N/A	55.9073	55.9073	D5	Yes	sagittal	L	Mounted	1454.92	2122.38	405	2	3	0	1	3	1.10701	1.10701
384	20171010_J12_8	20171010_J12_8L	20x	20171010_J12_8L	20171010_J12_8L_20x	WX	1	20171010_J12_8L_20x_WX1	2020-01-06	7020	sagittal	263	646.046	dsm_val	DELSME	FCCL	2017-01-12	2017-10-10	271	Frozen	HM	2018-04-19	52	57	60	53.396	62.006	53.8719	53.8719	D6	Yes	sagittal	L	Mounted	1472.27	1794.23	407	2	2	0	1	-8	-2.95203	2.95203
385	20171010_J12_9	20171010_J12_9L	20x	20171010_J12_9L	20171010_J12_9L_20x	WX	1	20171010_J12_9L_20x_WX1	2020-01-06	7020	sagittal	263	708.927	dsm_val	DELSME	FCCL	2017-01-12	2017-10-10	271	Frozen	HM	2018-04-19	54	59	64	54.523	63.169	55.9073	55.9073	D7	Yes	sagittal	L	Mounted	1487.48	2147.19	409	1	2	0	1	-8	-2.95203	2.95203
386	20171010_J8_3	20171010_J8_3L	20x	20171010_J8_3L	20171010_J8_3L_20x	FZ	1	20171010_J8_3L_20x_FZ1	2020-01-06	7020	sagittal	255	722.569	dsm_val	DELSME	FCCL	2017-01-12	2017-10-10	271	Frozen	HM	2018-04-16	55	61	65	55.779	#N/A	56.925	56.925	Mounted	Yes	sagittal	L	Mounted	1527.08	2268.67	377	2	2	0	1	-16	-5.90406	5.90406
387	20171010_J8_3	20171010_J8_3R	20x	20171010_J8_3R	20171010_J8_3R_20x	FZ	1	20171010_J8_3R_20x_FZ1	2020-01-06	7020	sagittal	253	724.178	dsm_val	DELSME	FCCL	2017-01-12	2017-10-10	271	Frozen	HM	2018-04-16	55	61	65	55.779	#N/A	56.925	56.925	Mounted	Yes	sagittal	R	Mounted	1531.15	2312.23	378	1	1	0	1	-18	-6.64207	6.64207
388	20171010_J8_4	20171010_J8_4R	20x	20171010_J8_4R	20171010_J8_4R_20x	FZ	1	20171010_J8_4R_20x_FZ1	2020-01-06	7020	sagittal	254	737.515	dsm_val	DELSME	FCCL	2017-01-12	2017-10-10	271	Frozen	HM	2018-04-16	60	66	71	62.919	73.86	62.0135	62.0135	Mounted	Yes	sagittal	R	Mounted	1615.82	2325.38	380	2	3	0	1	-17	-6.27306	6.27306
389	20171010_J8_5	20171010_J8_5L	20x	20171010_J8_5L	20171010_J8_5L_20x	FZ	1	20171010_J8_5L_20x_FZ1	2020-01-06	7020	sagittal	254	683.488	dsm_val	DELSME	FCCL	2017-01-12	2017-10-10	271	Frozen	HM	2018-04-16	52	57	60	54.039	62.273	53.8719	53.8719	Mounted	Yes	sagittal	L	Mounted	1507.09	2099.82	381	3	2	0	1	-17	-6.27306	6.27306
390	20171010_J8_7	20171010_J8_7L	20x	20171010_J8_7L	20171010_J8_7L_20x	FZ	1	20171010_J8_7L_20x_FZ1	2020-01-06	7020	sagittal	258	762.874	dsm_val	DELSME	FCCL	2017-01-12	2017-10-10	271	Frozen	HM	2018-04-16	59	64	68	60.929	70.441	60.9958	60.9958	Mounted	Yes	sagittal	L	Mounted	1514.45	2140.64	385	3	3	0	1	-13	-4.79705	4.79705
391	20171010_J12_2	20171010_J12_2R	20x	20171010_J12_2R	20171010_J12_2R_20x	FZ	1	20171010_J12_2R_20x_FZ1	2020-01-06	7020	sagittal	256	747.519	dsm_val	DELSME	FCCL	2017-01-12	2017-10-10	271	Frozen	HM	2018-04-19	58	63	67	59.267	69.335	59.9781	59.9781	C8	Yes	sagittal	R	Mounted	1543.92	2171.86	396	3	3	0	1	-15	-5.53506	5.53506
392	20171010_J12_6	20171010_J12_6L	20x	20171010_J12_6L	20171010_J12_6L_20x	FZ	1	20171010_J12_6L_20x_FZ1	2020-01-06	7020	sagittal	256	713.999	dsm_val	DELSME	FCCL	2017-01-12	2017-10-10	271	Frozen	HM	2018-04-19	55	59	64	55.793	64.682	56.925	56.925	D4	Yes	sagittal	L	Mounted	1456.88	2105.32	403	2	2	0	1	-15	-5.53506	5.53506
393	20171010_J12_7	20171010_J12_7L	20x	20171010_J12_7L	20171010_J12_7L_20x	FZ	1	20171010_J12_7L_20x_FZ1	2020-01-06	7020	sagittal	261	733.68	dsm_val	DELSME	FCCL	2017-01-12	2017-10-10	271	Frozen	HM	2018-04-19	54	59	63	NA	#N/A	55.9073	55.9073	D5	Yes	sagittal	L	Mounted	1454.92	2122.38	405	2	3	0	1	-10	-3.69004	3.69004
394	20171010_J12_8	20171010_J12_8L	20x	20171010_J12_8L	20171010_J12_8L_20x	FZ	1	20171010_J12_8L_20x_FZ1	2020-01-06	7020	sagittal	253	643.291	dsm_val	DELSME	FCCL	2017-01-12	2017-10-10	271	Frozen	HM	2018-04-19	52	57	60	53.396	62.006	53.8719	53.8719	D6	Yes	sagittal	L	Mounted	1472.27	1794.23	407	2	2	0	1	-18	-6.64207	6.64207
395	20171010_J12_9	20171010_J12_9L	20x	20171010_J12_9L	20171010_J12_9L_20x	FZ	1	20171010_J12_9L_20x_FZ1	2020-01-06	7020	sagittal	252	708.221	dsm_val	DELSME	FCCL	2017-01-12	2017-10-10	271	Frozen	HM	2018-04-19	54	59	64	54.523	63.169	55.9073	55.9073	D7	Yes	sagittal	L	Mounted	1487.48	2147.19	409	1	2	0	1	-19	-7.01107	7.01107
396	20171010_J8_3	20171010_J8_3L	20x	20171010_J8_3L	20171010_J8_3L_20x	RF	1	20171010_J8_3L_20x_RF1	2020-02-05	7020	sagittal	264	723.845	dsm_val	DELSME	FCCL	2017-01-12	2017-10-10	271	Frozen	HM	2018-04-16	55	61	65	55.779	#N/A	56.925	56.925	Mounted	Yes	sagittal	L	Mounted	1527.08	2268.67	377	2	2	0	1	-7	-2.58303	2.58303
397	20171010_J8_3	20171010_J8_3R	20x	20171010_J8_3R	20171010_J8_3R_20x	RF	1	20171010_J8_3R_20x_RF1	2020-02-05	7020	sagittal	257	725.797	dsm_val	DELSME	FCCL	2017-01-12	2017-10-10	271	Frozen	HM	2018-04-16	55	61	65	55.779	#N/A	56.925	56.925	Mounted	Yes	sagittal	R	Mounted	1531.15	2312.23	378	1	1	0	1	-14	-5.16605	5.16605
398	20171010_J8_4	20171010_J8_4R	20x	20171010_J8_4R	20171010_J8_4R_20x	RF	1	20171010_J8_4R_20x_RF1	2020-02-05	7020	sagittal	260	737.263	dsm_val	DELSME	FCCL	2017-01-12	2017-10-10	271	Frozen	HM	2018-04-16	60	66	71	62.919	73.86	62.0135	62.0135	Mounted	Yes	sagittal	R	Mounted	1615.82	2325.38	380	2	3	0	1	-11	-4.05904	4.05904
399	20171010_J8_5	20171010_J8_5L	20x	20171010_J8_5L	20171010_J8_5L_20x	RF	1	20171010_J8_5L_20x_RF1	2020-02-05	7020	sagittal	255	686.443	dsm_val	DELSME	FCCL	2017-01-12	2017-10-10	271	Frozen	HM	2018-04-16	52	57	60	54.039	62.273	53.8719	53.8719	Mounted	Yes	sagittal	L	Mounted	1507.09	2099.82	381	3	2	0	1	-16	-5.90406	5.90406
400	20171010_J8_7	20171010_J8_7L	20x	20171010_J8_7L	20171010_J8_7L_20x	RF	1	20171010_J8_7L_20x_RF1	2020-02-05	7020	sagittal	259	765.208	dsm_val	DELSME	FCCL	2017-01-12	2017-10-10	271	Frozen	HM	2018-04-16	59	64	68	60.929	70.441	60.9958	60.9958	Mounted	Yes	sagittal	L	Mounted	1514.45	2140.64	385	3	3	0	1	-12	-4.42804	4.42804
401	20171010_J12_2	20171010_J12_2R	20x	20171010_J12_2R	20171010_J12_2R_20x	RF	1	20171010_J12_2R_20x_RF1	2020-02-05	7020	sagittal	266	750.387	dsm_val	DELSME	FCCL	2017-01-12	2017-10-10	271	Frozen	HM	2018-04-19	58	63	67	59.267	69.335	59.9781	59.9781	C8	Yes	sagittal	R	Mounted	1543.92	2171.86	396	3	3	0	1	-5	-1.84502	1.84502
402	20171010_J12_6	20171010_J12_6L	20x	20171010_J12_6L	20171010_J12_6L_20x	RF	1	20171010_J12_6L_20x_RF1	2020-02-05	7020	sagittal	267	717.294	dsm_val	DELSME	FCCL	2017-01-12	2017-10-10	271	Frozen	HM	2018-04-19	55	59	64	55.793	64.682	56.925	56.925	D4	Yes	sagittal	L	Mounted	1456.88	2105.32	403	2	2	0	1	-4	-1.47601	1.47601
403	20171010_J12_7	20171010_J12_7L	20x	20171010_J12_7L	20171010_J12_7L_20x	RF	1	20171010_J12_7L_20x_RF1	2020-02-05	7020	sagittal	276	735.877	dsm_val	DELSME	FCCL	2017-01-12	2017-10-10	271	Frozen	HM	2018-04-19	54	59	63	NA	#N/A	55.9073	55.9073	D5	Yes	sagittal	L	Mounted	1454.92	2122.38	405	2	3	0	1	5	1.84502	1.84502
404	20171010_J12_8	20171010_J12_8L	20x	20171010_J12_8L	20171010_J12_8L_20x	RF	1	20171010_J12_8L_20x_RF1	2020-02-05	7020	sagittal	258	654.613	dsm_val	DELSME	FCCL	2017-01-12	2017-10-10	271	Frozen	HM	2018-04-19	52	57	60	53.396	62.006	53.8719	53.8719	D6	Yes	sagittal	L	Mounted	1472.27	1794.23	407	2	2	0	1	-13	-4.79705	4.79705
405	20171010_J12_9	20171010_J12_9L	20x	20171010_J12_9L	20171010_J12_9L_20x	RF	1	20171010_J12_9L_20x_RF1	2020-02-05	7020	sagittal	246	732.173	dsm_val	DELSME	FCCL	2017-01-12	2017-10-10	271	Frozen	HM	2018-04-19	54	59	64	54.523	63.169	55.9073	55.9073	D7	Yes	sagittal	L	Mounted	1487.48	2147.19	409	1	2	0	1	-25	-9.22509	9.22509
406	20171010_J8_3	20171010_J8_3L	40x	20171010_J8_3L	20171010_J8_3L_40x	WX	1	20171010_J8_3L_40x_WX1	2020-01-06	7020	sagittal	281	696.387	dsm_val	DELSME	FCCL	2017-01-12	2017-10-10	271	Frozen	HM	2018-04-16	55	61	65	55.779	#N/A	56.925	56.925	Mounted	Yes	sagittal	L	Mounted	1527.08	2268.67	377	2	2	0	1	10	3.69004	3.69004
407	20171010_J8_3	20171010_J8_3R	40x	20171010_J8_3R	20171010_J8_3R_40x	WX	1	20171010_J8_3R_40x_WX1	2020-01-06	7020	sagittal	280	691.722	dsm_val	DELSME	FCCL	2017-01-12	2017-10-10	271	Frozen	HM	2018-04-16	55	61	65	55.779	#N/A	56.925	56.925	Mounted	Yes	sagittal	R	Mounted	1531.15	2312.23	378	1	1	0	1	9	3.32103	3.32103
408	20171010_J8_4	20171010_J8_4R	40x	20171010_J8_4R	20171010_J8_4R_40x	WX	1	20171010_J8_4R_40x_WX1	2020-01-06	7020	sagittal	276	695.477	dsm_val	DELSME	FCCL	2017-01-12	2017-10-10	271	Frozen	HM	2018-04-16	60	66	71	62.919	73.86	62.0135	62.0135	Mounted	Yes	sagittal	R	Mounted	1615.82	2325.38	380	2	3	0	1	5	1.84502	1.84502
409	20171010_J8_5	20171010_J8_5L	40x	20171010_J8_5L	20171010_J8_5L_40x	WX	1	20171010_J8_5L_40x_WX1	2020-01-06	7020	sagittal	272	647.708	dsm_val	DELSME	FCCL	2017-01-12	2017-10-10	271	Frozen	HM	2018-04-16	52	57	60	54.039	62.273	53.8719	53.8719	Mounted	Yes	sagittal	L	Mounted	1507.09	2099.82	381	3	2	0	1	1	0.369004	0.369004
410	20171010_J8_7	20171010_J8_7L	40x	20171010_J8_7L	20171010_J8_7L_40x	WX	1	20171010_J8_7L_40x_WX1	2020-01-06	7020	sagittal	271	727.672	dsm_val	DELSME	FCCL	2017-01-12	2017-10-10	271	Frozen	HM	2018-04-16	59	64	68	60.929	70.441	60.9958	60.9958	Mounted	Yes	sagittal	L	Mounted	1514.45	2140.64	385	3	3	0	1	0	0	0
411	20171010_J12_2	20171010_J12_2R	40x	20171010_J12_2R	20171010_J12_2R_40x	WX	1	20171010_J12_2R_40x_WX1	2020-01-06	7020	sagittal	279	708.305	dsm_val	DELSME	FCCL	2017-01-12	2017-10-10	271	Frozen	HM	2018-04-19	58	63	67	59.267	69.335	59.9781	59.9781	C8	Yes	sagittal	R	Mounted	1543.92	2171.86	396	3	3	0	1	8	2.95203	2.95203
412	20171010_J12_6	20171010_J12_6L	40x	20171010_J12_6L	20171010_J12_6L_40x	WX	1	20171010_J12_6L_40x_WX1	2020-01-06	7020	sagittal	267	677.958	dsm_val	DELSME	FCCL	2017-01-12	2017-10-10	271	Frozen	HM	2018-04-19	55	59	64	55.793	64.682	56.925	56.925	D4	Yes	sagittal	L	Mounted	1456.88	2105.32	403	2	2	0	1	-4	-1.47601	1.47601
413	20171010_J12_7	20171010_J12_7L	40x	20171010_J12_7L	20171010_J12_7L_40x	WX	1	20171010_J12_7L_40x_WX1	2020-01-06	7020	sagittal	281	706.564	dsm_val	DELSME	FCCL	2017-01-12	2017-10-10	271	Frozen	HM	2018-04-19	54	59	63	NA	#N/A	55.9073	55.9073	D5	Yes	sagittal	L	Mounted	1454.92	2122.38	405	2	3	0	1	10	3.69004	3.69004
414	20171010_J12_8	20171010_J12_8L	40x	20171010_J12_8L	20171010_J12_8L_40x	WX	1	20171010_J12_8L_40x_WX1	2020-01-06	7020	sagittal	284	614.229	dsm_val	DELSME	FCCL	2017-01-12	2017-10-10	271	Frozen	HM	2018-04-19	52	57	60	53.396	62.006	53.8719	53.8719	D6	Yes	sagittal	L	Mounted	1472.27	1794.23	407	2	2	0	1	13	4.79705	4.79705
415	20171010_J12_9	20171010_J12_9L	40x	20171010_J12_9L	20171010_J12_9L_40x	WX	1	20171010_J12_9L_40x_WX1	2020-01-06	7020	sagittal	276	686.489	dsm_val	DELSME	FCCL	2017-01-12	2017-10-10	271	Frozen	HM	2018-04-19	54	59	64	54.523	63.169	55.9073	55.9073	D7	Yes	sagittal	L	Mounted	1487.48	2147.19	409	1	2	0	1	5	1.84502	1.84502
416	20171010_J8_3	20171010_J8_3L	40x	20171010_J8_3L	20171010_J8_3L_40x	FZ	1	20171010_J8_3L_40x_FZ1	2020-01-06	7020	sagittal	268	697.784	dsm_val	DELSME	FCCL	2017-01-12	2017-10-10	271	Frozen	HM	2018-04-16	55	61	65	55.779	#N/A	56.925	56.925	Mounted	Yes	sagittal	L	Mounted	1527.08	2268.67	377	2	2	0	1	-3	-1.10701	1.10701
417	20171010_J8_3	20171010_J8_3R	40x	20171010_J8_3R	20171010_J8_3R_40x	FZ	1	20171010_J8_3R_40x_FZ1	2020-01-06	7020	sagittal	262	692.545	dsm_val	DELSME	FCCL	2017-01-12	2017-10-10	271	Frozen	HM	2018-04-16	55	61	65	55.779	#N/A	56.925	56.925	Mounted	Yes	sagittal	R	Mounted	1531.15	2312.23	378	1	1	0	1	-9	-3.32103	3.32103
418	20171010_J8_4	20171010_J8_4R	40x	20171010_J8_4R	20171010_J8_4R_40x	FZ	1	20171010_J8_4R_40x_FZ1	2020-01-06	7020	sagittal	267	696.505	dsm_val	DELSME	FCCL	2017-01-12	2017-10-10	271	Frozen	HM	2018-04-16	60	66	71	62.919	73.86	62.0135	62.0135	Mounted	Yes	sagittal	R	Mounted	1615.82	2325.38	380	2	3	0	1	-4	-1.47601	1.47601
419	20171010_J8_5	20171010_J8_5L	40x	20171010_J8_5L	20171010_J8_5L_40x	FZ	1	20171010_J8_5L_40x_FZ1	2020-01-06	7020	sagittal	266	649.597	dsm_val	DELSME	FCCL	2017-01-12	2017-10-10	271	Frozen	HM	2018-04-16	52	57	60	54.039	62.273	53.8719	53.8719	Mounted	Yes	sagittal	L	Mounted	1507.09	2099.82	381	3	2	0	1	-5	-1.84502	1.84502
420	20171010_J8_7	20171010_J8_7L	40x	20171010_J8_7L	20171010_J8_7L_40x	FZ	1	20171010_J8_7L_40x_FZ1	2020-01-06	7020	sagittal	267	728.088	dsm_val	DELSME	FCCL	2017-01-12	2017-10-10	271	Frozen	HM	2018-04-16	59	64	68	60.929	70.441	60.9958	60.9958	Mounted	Yes	sagittal	L	Mounted	1514.45	2140.64	385	3	3	0	1	-4	-1.47601	1.47601
421	20171010_J12_2	20171010_J12_2R	40x	20171010_J12_2R	20171010_J12_2R_40x	FZ	1	20171010_J12_2R_40x_FZ1	2020-01-06	7020	sagittal	267	708.615	dsm_val	DELSME	FCCL	2017-01-12	2017-10-10	271	Frozen	HM	2018-04-19	58	63	67	59.267	69.335	59.9781	59.9781	C8	Yes	sagittal	R	Mounted	1543.92	2171.86	396	3	3	0	1	-4	-1.47601	1.47601
422	20171010_J12_6	20171010_J12_6L	40x	20171010_J12_6L	20171010_J12_6L_40x	FZ	1	20171010_J12_6L_40x_FZ1	2020-01-06	7020	sagittal	267	680.116	dsm_val	DELSME	FCCL	2017-01-12	2017-10-10	271	Frozen	HM	2018-04-19	55	59	64	55.793	64.682	56.925	56.925	D4	Yes	sagittal	L	Mounted	1456.88	2105.32	403	2	2	0	1	-4	-1.47601	1.47601
423	20171010_J12_7	20171010_J12_7L	40x	20171010_J12_7L	20171010_J12_7L_40x	FZ	1	20171010_J12_7L_40x_FZ1	2020-01-06	7020	sagittal	271	705.779	dsm_val	DELSME	FCCL	2017-01-12	2017-10-10	271	Frozen	HM	2018-04-19	54	59	63	NA	#N/A	55.9073	55.9073	D5	Yes	sagittal	L	Mounted	1454.92	2122.38	405	2	3	0	1	0	0	0
424	20171010_J12_8	20171010_J12_8L	40x	20171010_J12_8L	20171010_J12_8L_40x	FZ	1	20171010_J12_8L_40x_FZ1	2020-01-06	7020	sagittal	260	614.953	dsm_val	DELSME	FCCL	2017-01-12	2017-10-10	271	Frozen	HM	2018-04-19	52	57	60	53.396	62.006	53.8719	53.8719	D6	Yes	sagittal	L	Mounted	1472.27	1794.23	407	2	2	0	1	-11	-4.05904	4.05904
425	20171010_J12_9	20171010_J12_9L	40x	20171010_J12_9L	20171010_J12_9L_40x	FZ	1	20171010_J12_9L_40x_FZ1	2020-01-06	7020	sagittal	269	688.91	dsm_val	DELSME	FCCL	2017-01-12	2017-10-10	271	Frozen	HM	2018-04-19	54	59	64	54.523	63.169	55.9073	55.9073	D7	Yes	sagittal	L	Mounted	1487.48	2147.19	409	1	2	0	1	-2	-0.738007	0.738007
426	20171010_J8_3	20171010_J8_3L	40x	20171010_J8_3L	20171010_J8_3L_40x	RF	1	20171010_J8_3L_40x_RF1	2020-02-05	7020	sagittal	270	697.234	dsm_val	DELSME	FCCL	2017-01-12	2017-10-10	271	Frozen	HM	2018-04-16	55	61	65	55.779	#N/A	56.925	56.925	Mounted	Yes	sagittal	L	Mounted	1527.08	2268.67	377	2	2	0	1	-1	-0.369004	0.369004
427	20171010_J8_3	20171010_J8_3R	40x	20171010_J8_3R	20171010_J8_3R_40x	RF	1	20171010_J8_3R_40x_RF1	2020-02-05	7020	sagittal	274	692.227	dsm_val	DELSME	FCCL	2017-01-12	2017-10-10	271	Frozen	HM	2018-04-16	55	61	65	55.779	#N/A	56.925	56.925	Mounted	Yes	sagittal	R	Mounted	1531.15	2312.23	378	1	1	0	1	3	1.10701	1.10701
428	20171010_J8_4	20171010_J8_4R	40x	20171010_J8_4R	20171010_J8_4R_40x	RF	1	20171010_J8_4R_40x_RF1	2020-02-05	7020	sagittal	272	696.915	dsm_val	DELSME	FCCL	2017-01-12	2017-10-10	271	Frozen	HM	2018-04-16	60	66	71	62.919	73.86	62.0135	62.0135	Mounted	Yes	sagittal	R	Mounted	1615.82	2325.38	380	2	3	0	1	1	0.369004	0.369004
429	20171010_J8_5	20171010_J8_5L	40x	20171010_J8_5L	20171010_J8_5L_40x	RF	1	20171010_J8_5L_40x_RF1	2020-02-05	7020	sagittal	274	649.332	dsm_val	DELSME	FCCL	2017-01-12	2017-10-10	271	Frozen	HM	2018-04-16	52	57	60	54.039	62.273	53.8719	53.8719	Mounted	Yes	sagittal	L	Mounted	1507.09	2099.82	381	3	2	0	1	3	1.10701	1.10701
430	20171010_J8_7	20171010_J8_7L	40x	20171010_J8_7L	20171010_J8_7L_40x	RF	1	20171010_J8_7L_40x_RF1	2020-02-05	7020	sagittal	269	727.896	dsm_val	DELSME	FCCL	2017-01-12	2017-10-10	271	Frozen	HM	2018-04-16	59	64	68	60.929	70.441	60.9958	60.9958	Mounted	Yes	sagittal	L	Mounted	1514.45	2140.64	385	3	3	0	1	-2	-0.738007	0.738007
431	20171010_J12_2	20171010_J12_2R	40x	20171010_J12_2R	20171010_J12_2R_40x	RF	1	20171010_J12_2R_40x_RF1	2020-02-05	7020	sagittal	276	708.539	dsm_val	DELSME	FCCL	2017-01-12	2017-10-10	271	Frozen	HM	2018-04-19	58	63	67	59.267	69.335	59.9781	59.9781	C8	Yes	sagittal	R	Mounted	1543.92	2171.86	396	3	3	0	1	5	1.84502	1.84502
432	20171010_J12_6	20171010_J12_6L	40x	20171010_J12_6L	20171010_J12_6L_40x	RF	1	20171010_J12_6L_40x_RF1	2020-02-05	7020	sagittal	269	677.648	dsm_val	DELSME	FCCL	2017-01-12	2017-10-10	271	Frozen	HM	2018-04-19	55	59	64	55.793	64.682	56.925	56.925	D4	Yes	sagittal	L	Mounted	1456.88	2105.32	403	2	2	0	1	-2	-0.738007	0.738007
433	20171010_J12_7	20171010_J12_7L	40x	20171010_J12_7L	20171010_J12_7L_40x	RF	1	20171010_J12_7L_40x_RF1	2020-02-05	7020	sagittal	283	706.007	dsm_val	DELSME	FCCL	2017-01-12	2017-10-10	271	Frozen	HM	2018-04-19	54	59	63	NA	#N/A	55.9073	55.9073	D5	Yes	sagittal	L	Mounted	1454.92	2122.38	405	2	3	0	1	12	4.42804	4.42804
434	20171010_J12_8	20171010_J12_8L	40x	20171010_J12_8L	20171010_J12_8L_40x	RF	1	20171010_J12_8L_40x_RF1	2020-02-05	7020	sagittal	263	614.012	dsm_val	DELSME	FCCL	2017-01-12	2017-10-10	271	Frozen	HM	2018-04-19	52	57	60	53.396	62.006	53.8719	53.8719	D6	Yes	sagittal	L	Mounted	1472.27	1794.23	407	2	2	0	1	-8	-2.95203	2.95203
435	20171010_J12_9	20171010_J12_9L	40x	20171010_J12_9L	20171010_J12_9L_40x	RF	1	20171010_J12_9L_40x_RF1	2020-02-05	7020	sagittal	269	688.069	dsm_val	DELSME	FCCL	2017-01-12	2017-10-10	271	Frozen	HM	2018-04-19	54	59	64	54.523	63.169	55.9073	55.9073	D7	Yes	sagittal	L	Mounted	1487.48	2147.19	409	1	2	0	1	-2	-0.738007	0.738007

## Sheet: increment_profiles
Increment No.	20171216_1A_100x_WX1	20171216_3A_100x_WX1	20171216_3B_100x_WX1	20171216_4A_100x_WX1	20171216_4B_100x_WX1	20171216_4C_100x_WX1	20171216_5A_100x_WX1	20171216_6A_100x_WX1	20171216_7A_100x_WX1	20171216_7B_100x_WX1	20171216_8A_100x_WX1	20171216_8B_100x_WX1	20171216_9C_100x_WX1	20171216_10A_100x_WX1	20171216_11A_100x_WX1	20171216_11B_100x_WX1	20171216_1A_100x_FZ1	20171216_3A_100x_FZ1	20171216_3B_100x_FZ1	20171216_4A_100x_FZ1	20171216_4B_100x_FZ1	20171216_4C_100x_FZ1	20171216_5A_100x_FZ1	20171216_6A_100x_FZ1	20171216_7A_100x_FZ1	20171216_7B_100x_FZ1	20171216_8A_100x_FZ1	20171216_8B_100x_FZ1	20171216_9C_100x_FZ1	20171216_10A_100x_FZ1	20171216_11A_100x_FZ1	20171216_11B_100x_FZ1	20171216_1A_100x_RF1	20171216_3A_100x_RF1	20171216_3B_100x_RF1	20171216_4A_100x_RF1	20171216_4B_100x_RF1	20171216_4C_100x_RF1	20171216_5A_100x_RF1	20171216_6A_100x_RF1	20171216_7A_100x_RF1	20171216_7B_100x_RF1	20171216_8A_100x_RF1	20171216_8B_100x_RF1	20171216_9C_100x_RF1	20171216_10A_100x_RF1	20171216_11A_100x_RF1	20171216_11B_100x_RF1	20171221_1A_100x_WX1
0	8.9	11	9.2	9.3	9.2	8.7	9.7	9.8	9	9.6	9.4	9.4	9.2	10.8	10.4	9.5	9	10.6	10.1	9.1	9.3	8.4	9.5	9.8	9.2	9.4	10.5	9.4	9.1	10.6	10.4	9.6	9.9	10.7	9.7	9.2	9.3	8.8	9.7	10.5	9.2	10.8	10.8	10.4	10.6	10.6	10.4	10.6	7.4
1	1.1	1.1	1.4	1	1.1	1	1.2	0.9	1.1	1.1	0.9	1	1	1.2	1	1.1	1	1.3	1.2	1	1	1	1.2	0.8	1	0.9	0.8	1	0.8	1.1	1.1	1.1		1.2	1		1		1.1							1.2	1.1		0.9
2											0.9																								1.3														0.7
3																																																	0.7
4																																																	0.9
5																																																	1.3
6
7
8
9
10
11
12
13
14
15
16
17
18
19
20
21
22
23
24
25
26
27
28
29
30
31
32
33
34
35
36
37
38
39
40
41
42
43
44
45
46
47
48
49
50
51
52
53
54
55
56
57
58
59
60
61
62
63
64
65
66
67
68
69
70
71
72
73
74
75
76
77
78
79
80
81
82
83
84
85
86
87
88
89
90
91
92
93
94
95
96
97
98
99
100
101
102
103
104
105
106
107
108
109
110
111
112
113
114
115
116
117
118
119
120
121
122
123
124
125
126
127
128
129
130
131
132
133
134
135
136
137
138
139
140
141
142
143
144
145
146
147
148
149
150
151
152
153
154
155
156
157
158
159
160
161
162
163
164
165
166
167
168
169
170
171
172
173
174
175
176
177
178
179
180
181
182
183
184
185
186
187
188
189
190
191
192
193
194
195
196
197
198
199
200
201
202
203
204
205
206
207
208
209
210
211
212
213
214
215
216
217
218
219
220
221
222
223
224
225
226
227
228
229
230
231
232
233
234
235
236
237
238
239
240
241
242
243
244
245
246
247
248
249
250
251
252
253
254
255
256
257
258
259
260
261
262
263
264
265
266
267
268
269
270
271
272
273
274
275
276
277
278
279
280
281
282
283
284
285
286
287
288
289
290
291
292
293
294
295
296
297
298
299
300
301
302
303
304
305
306
307
308
309
310
311
312
313
314
315
316
317
318
319
320
321
322
323
324
325
326
327
328
329
330
331
332
333
334
335
336
337
338
339
340
341
342
343
344
345
346
[truncated: 386 more columns]
